# Supplementary material for: Four decades of transmission of a multidrug-resistant Mycobacterium tuberculosis outbreak strain
Source: Nat Commun. 2015 May 11;6:7119. doi: 10.1038/ncomms8119 (PMC4432642; doi:10.1038/ncomms8119)
Supplement: Supplementary Data 1 — M outbreak isolates information. [file ncomms8119-s2.xlsx]

## Sheet: Ark1
Supplementary Data 1 - M outbreak isolates info
Isolate name	ISOLATE DATE (yearmonth)		Hospital / Instituci		EBI Study accession	Sample accession	Experiment accession	Run accession
5	200101		Muñiz		PRJEB7669	ERS652746	ERX701775	ERR757145
6	200101		Muñiz		PRJEB7669	ERS652747	ERX701776	ERR757146
11	200001		San Juan de Dios (La Plata)		PRJEB7669	ERS652748	ERX701777	ERR757147
16	200001		San Juan de Dios		PRJEB7669	ERS652749	ERX701778	ERR757148
17	200012		Piñero (Capital Federal)		PRJEB7669	ERS652750	ERX701779	ERR757149
23	200011		Evita Lanus (Provincia de Buenos Aires)		PRJEB7669	ERS652751	ERX701780	ERR757150
27	200101		San Juan de Dios		PRJEB7669	ERS652752	ERX701781	ERR757151
34	200099		Paroissien (Provincia de Buenos Aires)		PRJEB7669	ERS652753	ERX701789	ERR757159
36	199899		Muñiz		PRJEB7669	ERS652754	ERX701790	ERR757160
38	200099		Muñiz		PRJEB7669	ERS652755	ERX701791	ERR757161
55	200099		Muñiz		PRJEB7669	ERS652756	ERX701782	ERR757152
106	200105		Garrahan (Capital Federal)		PRJEB7669	ERS652757	ERX701792	ERR757162
107	200107		Muñiz		PRJEB7669	ERS652758	ERX701793	ERR757163
108	200105		Muñiz		PRJEB7669	ERS652759	ERX701794	ERR757164
110	200106		Muñiz		PRJEB7669	ERS652760	ERX701795	ERR757165
112	200199		Muñiz		PRJEB7669	ERS652761	ERX701796	ERR757166
120	199610		Fernandez (Capital Federal)		PRJEB7669	ERS652762	ERX701797	ERR757167
133	200107		Muñiz		PRJEB7669	ERS652763	ERX701798	ERR757168
134	200108		Muñiz		PRJEB7669	ERS652764	ERX701799	ERR757169
135	200104		Muñiz		PRJEB7669	ERS652765	ERX701800	ERR757170
136	200104		Muñiz		PRJEB7669	ERS652766	ERX701801	ERR757171
137	200108		Muñiz		PRJEB7669	ERS652767	ERX701802	ERR757172
140	200102		Muñiz		PRJEB7669	ERS652768	ERX701803	ERR757173
141	200107		Muñiz & Ferrer		PRJEB7669	ERS652769	ERX701804	ERR757174
142	200110		Muñiz		PRJEB7669	ERS652770	ERX701805	ERR757175
144	200101		Muñiz		PRJEB7669	ERS652771	ERX701806	ERR757176
145	200106		Muñiz		PRJEB7669	ERS652772	ERX701807	ERR757177
147	200102		Muñiz		PRJEB7669	ERS652773	ERX701808	ERR757178
148	200102		Muñiz		PRJEB7669	ERS652774	ERX701809	ERR757179
153	200108		Muñiz		PRJEB7669	ERS652775	ERX701810	ERR757180
156	200101		Muñiz		PRJEB7669	ERS652776	ERX701811	ERR757181
158	200105		Muñiz		PRJEB7669	ERS652777	ERX701812	ERR757182
163	200104		Muñiz		PRJEB7669	ERS652778	ERX701813	ERR757183
168	200103		Muñiz		PRJEB7669	ERS652779	ERX701814	ERR757184
172	200110		Muñiz		PRJEB7669	ERS652780	ERX701815	ERR757185
174	200103		Muñiz		PRJEB7669	ERS652781	ERX701816	ERR757186
175	200109		Muñiz		PRJEB7669	ERS652782	ERX701817	ERR757187
178	200103		Muñiz		PRJEB7669	ERS652783	ERX701818	ERR757188
180	200109		Muñiz		PRJEB7669	ERS652784	ERX701819	ERR757189
181	200111		Muñiz		PRJEB7669	ERS652785	ERX705570	ERR760809
227	200110		Muñiz		PRJEB7669	ERS652786	ERX705571	ERR760810
231	200201		Muñiz & Unidad Sanitaria no. 5		PRJEB7669	ERS652787	ERX705572	ERR760811
233	200201		Muñiz		PRJEB7669	ERS652788	ERX705573	ERR760812
234	200201		Muñiz		PRJEB7669	ERS652789	ERX705574	ERR760813
242	200202		Muñiz		PRJEB7669	ERS652790	ERX705575	ERR760814
246	200205		San Juan de Dios (La Plata)		PRJEB7669	ERS652791	ERX705576	ERR760815
257	200201		Muñiz		PRJEB7669	ERS652792	ERX705577	ERR760816
262	200204		Muñiz		PRJEB7669	ERS652793	ERX705578	ERR760817
263	200204		Muñiz		PRJEB7669	ERS652794	ERX705579	ERR760818
305	200205		Muñiz		PRJEB7669	ERS652795	ERX705580	ERR760819
307	200207		Muñiz		PRJEB7669	ERS652796	ERX705581	ERR760820
309	200206		Muñiz		PRJEB7669	ERS652797	ERX705582	ERR760821
311	200207		Muñiz		PRJEB7669	ERS652798	ERX705583	ERR760822
312	200207		Muñiz		PRJEB7669	ERS652799	ERX705584	ERR760823
315	200208		Muñiz		PRJEB7669	ERS652800	ERX705585	ERR760824
361	200209		Muñiz		PRJEB7669	ERS652801	ERX705586	ERR760825
365	200211		Muñiz		PRJEB7669	ERS652802	ERX705587	ERR760826
369	200209		Muñiz		PRJEB7669	ERS652803	ERX705588	ERR760827
373	200211		Muñiz		PRJEB7669	ERS652804	ERX705589	ERR760828
391	200209		Muñiz		PRJEB7669	ERS652805	ERX705590	ERR760829
392	200210		Muñiz		PRJEB7669	ERS652806	ERX705591	ERR760830
396	200212		Muñiz		PRJEB7669	ERS652807	ERX705592	ERR760831
397	200212		Muñiz		PRJEB7669	ERS652808	ERX705593	ERR760832
398	200212		Muñiz		PRJEB7669	ERS652809	ERX705594	ERR760833
402	200211		Evita Lanus (Provincia de Buenos Aires)		PRJEB7669	ERS652810	ERX705595	ERR760834
423	200212		Muñiz		PRJEB7669	ERS652811	ERX705596	ERR760835
427	200212		Muñiz		PRJEB7669	ERS652812	ERX705597	ERR760836
484	200304		Muñiz		PRJEB7669	ERS652813	ERX705598	ERR760837
514	200305		Muñiz		PRJEB7669	ERS652814	ERX705599	ERR760838
516	200305		Muñiz		PRJEB7669	ERS652815	ERX705600	ERR760839
517	200305		Muñiz		PRJEB7669	ERS652816	ERX705601	ERR760840
518	200305		Muñiz		PRJEB7669	ERS652817	ERX705602	ERR760841
542	200301		Tornu (Capital Federal)		PRJEB7669	ERS652818	ERX705603	ERR760842
543	200212		Muñiz & Tornu		PRJEB7669	ERS652819	ERX705604	ERR760843
547	200301		San Juan de Dios (La Plata)		PRJEB7669	ERS652820	ERX705605	ERR760844
549	200303		Evita Lanus (Provincia de Buenos Aires)		PRJEB7669	ERS652821	ERX705606	ERR760845
553	200304		San Juan de Dios (La Plata)		PRJEB7669	ERS652822	ERX705607	ERR760846
555	200304		Muñiz		PRJEB7669	ERS652823	ERX705608	ERR760847
556	200304		Muñiz		PRJEB7669	ERS652824	ERX705609	ERR760848
561	200305		Muñiz & HIGA Guemes Haedo		PRJEB7669	ERS652825	ERX705610	ERR760849
585	200305		Fernandez (Capital Federal)		PRJEB7669	ERS652826	ERX705611	ERR760850
589	200307		Muñiz & Evita Lanus		PRJEB7669	ERS652827	ERX705612	ERR760851
633	200307		Fernandez (Capital Federal)		PRJEB7669	ERS652828	ERX705613	ERR760852
649	200306		Muñiz		PRJEB7669	ERS652829	ERX705614	ERR760853
653	200306		Muñiz		PRJEB7669	ERS652830	ERX705615	ERR760854
654	200307		Muñiz		PRJEB7669	ERS652831	ERX705616	ERR760855
670	200307		Tornu (Capital Federal)		PRJEB7669	ERS652832	ERX705617	ERR760856
673	200309		San Juan de Dios (La Plata)/Muz		PRJEB7669	ERS652833	ERX705618	ERR760857
675	200309		Fernandez (Capital Federal)		PRJEB7669	ERS652834	ERX705619	ERR760858
755	200309		Muñiz		PRJEB7669	ERS652835	ERX705620	ERR760859
767	200311		Muñiz		PRJEB7669	ERS652836	ERX705621	ERR760860
771	200310		Muñiz		PRJEB7669	ERS652837	ERX705622	ERR760861
775	200310		Muñiz		PRJEB7669	ERS652838	ERX705623	ERR760862
779	200309		Muñiz		PRJEB7669	ERS652839	ERX705624	ERR760863
783	200310		Muñiz		PRJEB7669	ERS652840	ERX705625	ERR760864
787	200311		Muñiz		PRJEB7669	ERS652841	ERX705626	ERR760865
798	200402		Muñiz & Tornu & Fernandez 11634/04		PRJEB7669	ERS652842	ERX705627	ERR760866
799	200404		Muñiz		PRJEB7669	ERS652843	ERX705628	ERR760867
800	200403		Muñiz		PRJEB7669	ERS652844	ERX705629	ERR760868
802	200403		Muñiz		PRJEB7669	ERS652845	ERX705630	ERR760869
806	200403		Muñiz		PRJEB7669	ERS652846	ERX705631	ERR760870
807	200401		Muñiz		PRJEB7669	ERS652847	ERX705632	ERR760871
813	200401		Muñiz		PRJEB7669	ERS652848	ERX705633	ERR760872
817	200301		Fernandez (Capital Federal)		PRJEB7669	ERS652849	ERX705634	ERR760873
819	200312		Fernandez (Capital Federal)		PRJEB7669	ERS652850	ERX705635	ERR760874
821	200312		Fernandez (Capital Federal)		PRJEB7669	ERS652851	ERX705636	ERR760875
827	200406		Muñiz		PRJEB7669	ERS652852	ERX705637	ERR760876
867	200406		Muñiz		PRJEB7669	ERS652853	ERX705638	ERR760877
870	200408		Muñiz		PRJEB7669	ERS652854	ERX705639	ERR760878
871	200407		Muñiz		PRJEB7669	ERS652855	ERX705640	ERR760879
877	200406		Muñiz		PRJEB7669	ERS652856	ERX705641	ERR760880
880	200406		Muñiz		PRJEB7669	ERS652857	ERX705642	ERR760881
935	200408		Muñiz		PRJEB7669	ERS652858	ERX705643	ERR760882
938	200411		Muñiz		PRJEB7669	ERS652859	ERX705644	ERR760883
943	200408		Muñiz		PRJEB7669	ERS652860	ERX705645	ERR760884
947	200099		Tornu (Capital Federal)		PRJEB7669	ERS652861	ERX705646	ERR760885
973	200409		Muñiz & Evita Lanus		PRJEB7669	ERS652862	ERX705647	ERR760886
974	200412		Muñiz		PRJEB7669	ERS652863	ERX705648	ERR760887
1005	200501		Muñiz		PRJEB7669	ERS652864	ERX705225	ERR760595
1008	200499		Muñiz		PRJEB7669	ERS652865	ERX705226	ERR760596
1009	200501		Muñiz		PRJEB7669	ERS652866	ERX705227	ERR760597
1018	200501		Zooantroponosis (Provincia de Buenos Aires)		PRJEB7669	ERS652867	ERX705228	ERR760598
1022	200599		Muñiz & Piñero		PRJEB7669	ERS652868	ERX705229	ERR760599
1040	200402		Muñiz		PRJEB7669	ERS652869	ERX705230	ERR760600
1049	200404		San Roque (tambi駭vino de Muz)		PRJEB7669	ERS652870	ERX705231	ERR760601
1059	200406		Muñiz		PRJEB7669	ERS652871	ERX705232	ERR760602
1097	200503		Muñiz		PRJEB7669	ERS652872	ERX705233	ERR760603
1101	200412		Muñiz		PRJEB7669	ERS652873	ERX705234	ERR760604
1118	200307		San Isidro (Provincia de Buenos Aires)		PRJEB7669	ERS652874	ERX705235	ERR760605
1206	200307		Muñiz		PRJEB7669	ERS652875	ERX705834	ERR762553
1237	200499		Muñiz		PRJEB7669	ERS652876	ERX705237	ERR760607
1290	200507		Muñiz		PRJEB7669	ERS652877	ERX705238	ERR760608
1292	200509		Muñiz		PRJEB7669	ERS652878	ERX705239	ERR760609
1293	200508		Muñiz		PRJEB7669	ERS652879	ERX705240	ERR760610
1294	200599		Muñiz		PRJEB7669	ERS652880	ERX705241	ERR760611
1295	200508		Muñiz		PRJEB7669	ERS652881	ERX705242	ERR760612
1298	200509		Muñiz		PRJEB7669	ERS652882	ERX705492	ERR760731
1332	200510		San Juan de Dios		PRJEB7669	ERS652883	ERX705493	ERR760732
1344	200510		San Juan de Dios		PRJEB7669	ERS652884	ERX705494	ERR760733
1372	200512		Argerich (Capital Federal)		PRJEB7669	ERS652885	ERX705495	ERR760734
1425	200509		San Juan de Dios		PRJEB7669	ERS652886	ERX705496	ERR760735
1462	200604		Narciso Lopez (Lanus)		PRJEB7669	ERS652887	ERX705497	ERR760736
1598	200605		Muñiz		PRJEB7669	ERS652888	ERX705498	ERR760737
1602	200605		Piñero (Capital Federal)		PRJEB7669	ERS652889	ERX705499	ERR760738
1740	200503		Muñiz & NarcisoLopez Lanus		PRJEB7669	ERS652890	ERX705500	ERR760739
1744	200512		Muñiz		PRJEB7669	ERS652891	ERX705501	ERR760740
1745	200610		Muñiz		PRJEB7669	ERS652892	ERX705502	ERR760741
1747	200610		Muñiz		PRJEB7669	ERS652893	ERX705503	ERR760742
1748	200601		Muñiz		PRJEB7669	ERS652894	ERX705504	ERR760743
1750	200510		Muñiz		PRJEB7669	ERS652895	ERX705505	ERR760744
1752	200611		Muñiz		PRJEB7669	ERS652896	ERX705506	ERR760745
1757	200405		Muñiz		PRJEB7669	ERS652897	ERX705507	ERR760746
1771	200611		Muñiz & Piñero		PRJEB7669	ERS652898	ERX705508	ERR760747
1782	200201		Muñiz		PRJEB7669	ERS652899	ERX705509	ERR760748
1783	200505		Otivia Lanus		PRJEB7669	ERS652900	ERX705510	ERR760749
1787	200510		Cetrangolo (Provincia de Buenos Aires)		PRJEB7669	ERS652901	ERX705511	ERR760750
1788	200508		San Juan de Dios		PRJEB7669	ERS652902	ERX705512	ERR760751
1794	200606		Muñiz		PRJEB7669	ERS652903	ERX705513	ERR760752
1795	200607		Muñiz		PRJEB7669	ERS652904	ERX705514	ERR760753
1797	200606		Muñiz		PRJEB7669	ERS652905	ERX705515	ERR760754
1808	200608		Muñiz		PRJEB7669	ERS652906	ERX705516	ERR760755
1815	200610		Posadas (Provincia de Buenos Aires)		PRJEB7669	ERS652907	ERX705517	ERR760756
1865	200503		Muñiz		PRJEB7669	ERS652908	ERX705518	ERR760757
1873	200612		Muñiz		PRJEB7669	ERS652909	ERX705519	ERR760758
1876	200612		Fernandez (Capital Federal)		PRJEB7669	ERS652910	ERX705520	ERR760759
1896	200612		Muñiz		PRJEB7669	ERS652911	ERX705521	ERR760760
1910	200799		Muñiz		PRJEB7669	ERS652912	ERX705522	ERR760761
1915	200704		Muñiz		PRJEB7669	ERS652913	ERX705523	ERR760762
2057	200706		Muñiz		PRJEB7669	ERS652914	ERX705524	ERR760763
2058	200708		Muñiz		PRJEB7669	ERS652915	ERX705525	ERR760764
2063	200705		Muñiz		PRJEB7669	ERS652916	ERX705526	ERR760765
2097	200609		Sanatorio Trinidad Palermo		PRJEB7669	ERS652917	ERX705527	ERR760766
2098	200604		Muñiz		PRJEB7669	ERS652918	ERX705528	ERR760767
2100	200604		Posadas (Provincia de Buenos Aires)		PRJEB7669	ERS652919	ERX705529	ERR760768
2146	200708		Muñiz		PRJEB7669	ERS652920	ERX705530	ERR760769
2147	200710		Muñiz		PRJEB7669	ERS652921	ERX705531	ERR760770
2148	200709		Muñiz		PRJEB7669	ERS652922	ERX705835	ERR762554
2261	200799		Fernandez (Capital Federal)		PRJEB7669	ERS652923	ERX705533	ERR760772
2290	200709		Muñiz		PRJEB7669	ERS652924	ERX705836	ERR762555
2303	200712		Muñiz & Fernandez		PRJEB7669	ERS652925	ERX705837	ERR762556
2308	200710		Paroissien (Provincia de Buenos Aires)		PRJEB7669	ERS652926	ERX705838	ERR762557
2436	200803		San Juan de Dios		PRJEB7669	ERS652927	ERX705839	ERR762558
2439	200803		Muñiz		PRJEB7669	ERS652928	ERX705840	ERR762559
2440	200712		Muñiz		PRJEB7669	ERS652929	ERX705689	ERR762352
2449	200806		Piñero (Capital Federal)		PRJEB7669	ERS652930	ERX705539	ERR760778
2485	200711		Muñiz		PRJEB7669	ERS652931	ERX705540	ERR760779
2486	200712		Muñiz		PRJEB7669	ERS652932	ERX705541	ERR760780
2499	200699		Muñiz		PRJEB7669	ERS652933	ERX705542	ERR760781
2523	200899		Hospital de Clinicas (Capital Federal)		PRJEB7669	ERS652934	ERX705543	ERR760782
2524	200806		San Juan de Dios (La Plata)		PRJEB7669	ERS652935	ERX705544	ERR760783
2525	200808		Bariloche Zonal Blazquez		PRJEB7669	ERS652932	ERX705541	ERR760780
2529	200808		Garrahan (Capital Federal)		PRJEB7669	ERS652937	ERX705545	ERR760784
2538	200809		Evita Lanus (Provincia de Buenos Aires)		PRJEB7669	ERS652938	ERX705546	ERR760785
2545	200804		Muñiz		PRJEB7669	ERS652939	ERX705547	ERR760786
2547	200809		Muñiz		PRJEB7669	ERS652940	ERX705548	ERR760787
2550	200805		Muñiz		PRJEB7669	ERS652941	ERX705549	ERR760788
2552	200808		Muñiz		PRJEB7669	ERS652942	ERX705550	ERR760789
2554	200812		Elizalde (Capital Federal)		PRJEB7669	ERS652943	ERX705551	ERR760790
2569	200806		Muñiz		PRJEB7669	ERS652944	ERX705552	ERR760791
2577	200811		Argerich (Capital Federal)		PRJEB7669	ERS652945	ERX705553	ERR760792
2598	200812		Posadas (Provincia de Buenos Aires)		PRJEB7669	ERS652946	ERX705554	ERR760793
2617	200899		Muñiz		PRJEB7669	ERS652947	ERX705555	ERR760794
2620	200812		Paroissien Zooantroponosis Matanza (Provincia de Buenos Aires)		PRJEB7669	ERS652948	ERX705556	ERR760795
2634	200805		HIGA "Dr. Jos・Penna" Delle Donne		PRJEB7669	ERS652949	ERX705557	ERR760796
2781	200812		Muñiz		PRJEB7669	ERS652950	ERX705558	ERR760797
2849	200907		Muñiz & Paroissien Zooantroponosis		PRJEB7669	ERS652951	ERX705559	ERR760798
2852	200704		San Juan de Dios		PRJEB7669	ERS652952	ERX705690	ERR762353
2872	200909		San Juan de Dios		PRJEB7669	ERS652953	ERX705560	ERR760799
2886	200904		Muñiz		PRJEB7669	ERS652954	ERX705561	ERR760800
2961	200907		Muñiz		PRJEB7669	ERS652955	ERX705562	ERR760801
2964	200911		Muñiz		PRJEB7669	ERS652956	ERX705563	ERR760802
3019	200912		Hospital Italiano (Capital Federal)		PRJEB7669	ERS652957	ERX705564	ERR760803
ELB	199912		Evita Lanus (Provincia de Buenos Aires)		PRJEB7669	ERS652958	ERX705649	ERR760888
GULI	199799		Israelita		PRJEB7669	ERS652959	ERX705650	ERR760889
MDL02	199812		Muñiz		PRJEB7669	ERS652960	ERX705651	ERR760890
MDL08	199807		Muñiz		PRJEB7669	ERS652961	ERX705652	ERR760891
MDL10	199802		Muñiz		PRJEB7669	ERS652962	ERX705653	ERR760892
MDL12	199902		Muñiz		PRJEB7669	ERS652963	ERX705654	ERR760893
MDL26	199899		Muñiz		PRJEB7669	ERS652964	ERX705655	ERR760894
MDL27	199899		Muñiz		PRJEB7669	ERS652965	ERX705656	ERR760895
MDL34	199899		Muñiz		PRJEB7669	ERS652966	ERX705657	ERR760896
MDL39	199811		San Juan de Dios (La Plata)		PRJEB7669	ERS652967	ERX705658	ERR760897
MDL40	199899		Muñiz		PRJEB7669	ERS652968	ERX708185	ERR764904
MDL44	199899		Muñiz		PRJEB7669	ERS652969	ERX705660	ERR760899
MDL46	199899		Muñiz		PRJEB7669	ERS652970	ERX705661	ERR760900
MDL55	199899		Muñiz		PRJEB7669	ERS652971	ERX705662	ERR760901
MDL60	199899		Muñiz		PRJEB7669	ERS652972	ERX705663	ERR760902
MR02	199899		Paroissien (Provincia de Buenos Aires)		PRJEB7669	ERS652973	ERX705664	ERR760903
MR04	199807		Fernandez (Capital Federal)		PRJEB7669	ERS652974	ERX705665	ERR760904
MR05	199807		Fernandez (Capital Federal)		PRJEB7669	ERS652975	ERX705666	ERR760905
MR09	199807		Evita Lanus (Provincia de Buenos Aires)		PRJEB7669	ERS652976	ERX705667	ERR760906
MR10	199809		Muñiz		PRJEB7669	ERS652977	ERX705668	ERR760907
MR11	199809		Muñiz		PRJEB7669	ERS652978	ERX705669	ERR760908
MR12	199809		Garrahan (Capital Federal)		PRJEB7669	ERS652979	ERX705670	ERR760909
MR16	199806		Evita Lanus (Provincia de Buenos Aires)		PRJEB7669	ERS652980	ERX705671	ERR760910
MR23	199810		Piñero (Capital Federal)		PRJEB7669	ERS652981	ERX705672	ERR760911
MR32	199810		Muñiz & Garrahan		PRJEB7669	ERS652982	ERX705673	ERR760912
MR41	199806		Elizalde (Capital Federal)		PRJEB7669	ERS652983	ERX705674	ERR760913
MR45	199811		Elizalde (Capital Federal)		PRJEB7669	ERS652984	ERX705675	ERR760914
MR54	199804		Fernandez (Capital Federal)		PRJEB7669	ERS652985	ERX705676	ERR760915
MR58	199808		Petrona V. de Cordero (San Fernando)		PRJEB7669	ERS652986	ERX705677	ERR760916
MR63	199812		Elizalde (Capital Federal)		PRJEB7669	ERS652987	ERX705678	ERR760917
MR74	199812		Tornu (Capital Federal)		PRJEB7669	ERS652988	ERX705679	ERR760918
MR75	199899		Fernandez (Capital Federal)		PRJEB7669	ERS652989	ERX705680	ERR760919
MR85	199806		Fernandez (Capital Federal)		PRJEB7669	ERS652990	ERX705681	ERR760920
MR87	199801		Muñiz		PRJEB7669	ERS652991	ERX705682	ERR760921
MR91	199804		Piñero (Capital Federal)		PRJEB7669	ERS652992	ERX705683	ERR760922
OL406	199808		Coni (Santa Fe)		PRJEB7669	ERS652993	ERX705684	ERR760923
PACL	200999		Muñiz		PRJEB7669	ERS652994	ERX705685	ERR760924
POGU	199899		Muñiz		PRJEB7669	ERS652995	ERX705686	ERR760925
SJD4	200001		San Juan de Dios		PRJEB7669	ERS652996	ERX705687	ERR760926
VK	199799		San Juan de Dios (La Plata)		PRJEB7669	ERS652997	ERX705688	ERR760927
