# Supplementary material for: Four decades of transmission of a multidrug-resistant Mycobacterium tuberculosis outbreak strain
Source: Nat Commun. 2015 May 11;6:7119. doi: 10.1038/ncomms8119 (PMC4432642; doi:10.1038/ncomms8119)
Supplement: Supplementary Data 2 — Global collection of sublineage 4.1.2.1 isolates from Coll et al. (doi:10.1038/ncomms5812). [file ncomms8119-s3.xlsx]

## Sheet: Ark1
Supplementary Data 2 - Global collection of sublineage 4.1.2.1 isolates from Coll et al (doi:10.1038/ncomms5812)
Name in phylogeny	EBI accession
Germany	ERR234175
Guatemala	ERR234259
Malawi1	ERR036249
Malawi2	ERR245759
Malawi3	ERR245774
Russia1	ERR067603
Russia2	ERR067616
Russia3	ERR067617
Russia4	ERR067669
Russia5	ERR067670
Russia6	ERR067697
Russia7	ERR067730
UK1	ERR025847
UK2	ERR025848
UK3	ERR039344
UK4	ERR046872
UK5	ERR046873
UK6	ERR046874
UK7	ERR046875
UK8	ERR046937
UK9	ERR046957
UK10	ERR046958
UK11	ERR046959
UK12	ERR046972
UK13	ERR046974
UK14	ERR046990
UK15	ERR046992
UK16	ERR046993
UK17	ERR046994
Vietnam	ERR234170
NL1	ERR023746
NL2	ERR023758
NL3	ERR023759
NL4	ERR023760
NL6	ERR025418
NL7	ERR025419
NL8	ERR025420
NL9	ERR025421
NL10	ERR025422
NL11	ERR025423
NL12	ERR025424
NL13	ERR025426
NL14	ERR025430
NL15	ERR025431
NL16	ERR025440
NL17	ERR025441
NL18	ERR028622
NL19	ERR028624
NL20	ERR028625
NL21	ERR028626
NL22	ERR257896
NL23	ERR257897
NL24	ERR257904
NL25	ERR257931
NL26	ERR257932
NL27	ERR257933
NL28	ERR257934
NL29	ERR257935
