# Supplementary material for: Four decades of transmission of a multidrug-resistant Mycobacterium tuberculosis outbreak strain
Source: Nat Commun. 2015 May 11;6:7119. doi: 10.1038/ncomms8119 (PMC4432642; doi:10.1038/ncomms8119)
Supplement: Supplementary Data 3 — Unique variants common to M outbreak isolates but absent in a global collection of sublineage 4.1.2.1 isolates from Coll et al. (doi:10.1038/ncomms5812). [file ncomms8119-s4.xlsx]

## Sheet: Ark1
Supplementary Data 3 - Unique variants common to M outbreak isolates but absent in a global collection of sublineage 4.1.2.1 isolates from Coll et al (doi:10.1038/ncomms5812)
Ref Pos	Gene Name	Nucleotide change	Amino Acid Change
67406	Rv0063	C>G	P162A
112958	nrp	G>A	L986L
143881		T>C
183452		C>T
255225	Rv0213c	G>A	N242N
264925	Rv0221	G>T	A287S
283251	aftD	T>G	T1201P
490333	Rv0406c	C > del 1	V125fs
627396	galE3	G>C	R50P
740855	lipG	G>C	A95A
777793	mmpL5	C>T	A230T
807856	atsA	- > ins C	T508fs
877363	emrB	G>C	R360G
899175	Rv0805	G>A	M115I
935201	lpqR	C>T	A161V
1027354	Rv0921	G>C	G84A
1083562	fadE12	G>A	G63G
1225409	Rv1097c	G>A	R246C
1345335	dapE	G>A	A26T
1375114	Rv1232c	G>A	P352L
1414528	pknH	G>A	A438V
1442492	Rv1288	C>T	T382I
1462270	atpH	A>G	Q143R
1518165	fabG2	C>G	F225L
1538862	Rv1366	G>T	R158L
1554087	pyrB	T>G	S286A
1570997		G>A
1622172		- > ins G
1654031	fadE15	T>C	Q491R
1661699	Rv1473	G>A	L348L
1701477	Rv1510	C>G	P61P
1802381	hisB	T>C	V116A
1877862	pks7	G>T	T853T
1882049	pks8	G>A	E116K
1924484	pyrG	C>T	A219V
2010396	Rv1776c	G>C	R54G
2060983	Rv1817	G>A	G463G
2126338	Rv1877	A>C	P145P
2185277	fadE17	G>A	T304T
2192959	ribA1	G>A	P118P
2203890	parE1	G>A	Q30.
2241079	ctpF	G>C	R307R
2358306		G>A
2393845		G>T
2484215	Rv2216	G>C	W197S
2524666	glpD1	G>A	A42A
2596354	Rv2324	C>T	T7T
2640369	glyS	G>A	Y232Y
2667578	mbtD	A>G	L898L
2771693	Rv2468c	C>G	G152A
2861567	aroD	T>C	I9V
2867612	lppB	A>G	K163K
2867693	lppB	C>T	D190D
2872922	Rv2553c	T>C	D115G
2952466	Rv2625c	A>T	F13Y
3004140	Rv2687c	C>T	Q203Q
3023036	sigB	G>A	E192E
3042227	Rv2729c	C>T	Q83Q
3207532	Rv2897c	G>A	V137V
3333080	thiL	C>T	A237T
3346060	leuC	C>T	G6S
3396059	Rv3035	C>T	D227D
3486401		G>A
3518371	nuoG	T>C	H542H
3544552	mesT	G>C	A250G
3594344		G>A
3665314	sseA	G>A	W129.
3665467	sseA	C>T	P180P
3819949	Rv3401	C>A	C636.
3833279	sigD	G>A	S133L
3877066	rplQ	A>C	S123A
3992863	fdxB	C>T	S60F
4007194	aspB	A>C	D332A
4027247	radA	G>A	L268L
4145770	etgB	C>A	E374D
4190589		C>T
4237887	dprE2	G>A	L241L
4279126	Rv3813c	G>T	D30E
4315859	Rv3843c	C>T	P246P
4324627	Rv3850	G>A	D205N
4337622	Rv3860	G>A	A282A
4346164	eccB1	A>G	M376V
4392074	pcnA	G>T	L334M
4407873	gid	CA > del 2	V110fs
