# Supplementary material for: Four decades of transmission of a multidrug-resistant Mycobacterium tuberculosis outbreak strain
Source: Nat Commun. 2015 May 11;6:7119. doi: 10.1038/ncomms8119 (PMC4432642; doi:10.1038/ncomms8119)
Supplement: Supplementary Data 4 — Ethionamide MIC results and putative resistance mutations. [file ncomms8119-s5.xlsx]

## Sheet: Sheet1
Supplementary Data 4 - Ethionamide MIC results and putative resistance mutations
Strain	ETH MIC (mg/ml)	mshA		ndh		ethA																		inhA-P
36	-	L108L	V206V	A324A	C98fs	L462L	R441R	G437G	F401F	V312V	F302F	M260M	R259R	R258R	S251S	T232T	L225L	S208S	Q206Q	L194L	Y140Y	W69W	H22H
107	-	L108L	V206V	A324A	C98C	L462L	R441R	G437G	F401F	V312V	F302F	M260M	R259R	R258R	S251S	T232T	L225fs	S208S	Q206Q	L194L	Y140Y	W69W	H22H
108	10	L108L	V206V	A324A	C98C	L462L	R441R	G437G	F401F	V312V	F302F	M260M	R259R	R258R	S251S	T232T	L225L	S208P	Q206Q	L194L	Y140Y	W69W	H22H
110	-	L108L	V206V	A324A	C98fs	L462L	R441R	G437G	F401F	V312V	F302F	M260M	R259R	R258R	S251S	T232T	L225L	S208S	Q206Q	L194L	Y140Y	W69W	H22H
134	-	L108L	V206V	A324A	C98C	L462L	R441R	G437G	F401F	V312V	F302F	M260M	R259R	R258R	S251S	T232T	L225L	S208S	Q206Q	L194L	Y140.	W69W	H22H
168	40	L108L	V206V	A324A	C98C	L462L	R441R	G437G	F401F	V312V	F302F	M260M	R259R	R258R	S251S	T232T	L225L	S208S	Q206L	L194L	Y140Y	W69W	H22H
175	-	L108L	V206V	A324A	C98C	L462L	R441R	G437G	E400fs	V312V	F302F	M260M	R259R	R258R	S251S	T232T	L225L	S208S	Q206Q	L194L	Y140Y	W69W	H22H
257	-	L108L	V206V	A324A	C98C	L462L	R441R	G437G	F401F	V312V	F302F	M260M	R259R	R258R	S251S	T232T	L225L	S208S	Q206Q	L194L	Y140Y	W69W	H22H	inhA -15
391	-	L108L	V206V	A324A	C98fs	L462L	R441R	G437G	F401F	V312V	F302F	M260M	R259R	R258R	S251S	T232T	L225L	S208S	Q206Q	L194L	Y140Y	W69W	H22H
518	20	L108L	V206V	A324A	C98C	L462L	R441R	G437G	F401F	V312V	F302F	M260M	R259R	R258R	S251S	T232fs	L225L	S208S	Q206Q	L194L	Y140Y	W69W	H22H
542	-	L108L	V206V	A324A	C98C	L462L	R441R	G437G	E400fs	V312V	F302F	M260M	R259R	R258R	S251S	T232T	L225L	S208S	Q206Q	L194L	Y140Y	W69W	H22H
547	<1,25	L108L	V206V	A324A	C98C	L462L	R441L	G437G	F401F	V312V	F302F	M260M	R259R	R258R	S251S	T232T	L225L	S208S	Q206Q	L194L	Y140Y	W69W	H22H
561	5	L108L	V206V	A324A	C98C	L462L	R441R	G437G	F401F	V312V	F302F	M260M	R259R	R258R	S251S	T232T	L225L	S208S	Q206Q	L194L	Y140Y	W69W	H22H		inhA-8
1018	10	L108L	V206V	A324A	C98fs	L462L	R441R	G437G	F401F	V312V	F302F	M260M	R259R	R258R	S251S	T232T	L225L	S208S	Q206Q	L194L	Y140Y	W69W	H22H
1237	20	L108L	V206V	A324fs	C98C	L462L	R441L	G437G	F401F	V312V	F302F	M260M	R259R	R258R	S251S	T232T	L225L	S208S	Q206Q	L194L	Y140Y	W69W	H22H
1294	10	L108L	V206V	A324A	C98C	L462L	R441R	G437G	F401F	V312G	F302F	M260M	R259R	R258R	S251S	T232T	L225L	S208S	Q206Q	L194L	Y140Y	W69W	H22H
1462	<1,25	L108L	V206V	A324A	C98C	L462fs	R441R	G437G	F401F	V312V	F302F	M260M	R259R	R258R	S251S	T232T	L225L	S208S	Q206Q	L194L	Y140Y	W69W	H22H
1598	5	L108L	V206V	A324A	C98C	L462L	R441R	G437G	F401F	V312V	F302F	M260M	R259fs	R258R	S251S	T232T	L225L	S208S	Q206Q	L194L	Y140Y	W69W	H22H
1757	10	L108L	V206V	A324A	C98C	L462L	R441R	G437G	F401F	V312V	F302F	M260M	R259R	R258R	S251S	T232T	L225L	S208S	Q206Q	L194L	Y140Y	W69W	H22P
1782	-	L108L	V206V	A324A	C98fs	L462L	R441R	G437G	F401F	V312V	F302F	M260M	R259R	R258R	S251S	T232T	L225L	S208S	Q206Q	L194L	Y140Y	W69W	H22H
1787	>40	L108fs	V206V	A324A	C98C	L462L	R441R	G437G	F401F	V312V	F302F	M260M	R259R	R258R	S251S	T232T	L225L	S208S	Q206Q	L194L	Y140Y	W69W	H22H
1865	-	L108L	V206V	A324A	C98fs	L462L	R441R	G437G	F401F	V312V	F302F	M260M	R259R	R258R	S251S	T232T	L225L	S208S	Q206Q	L194L	Y140Y	W69W	H22H
1915	10	L108L	V206V	A324A	C98C	L462L	R441R	G437G	E400fs	V312V	F302F	M260M	R259R	R258R	S251S	T232T	L225L	S208S	Q206Q	L194L	Y140Y	W69W	H22H
2098	40	L108L	V206V	A324A	C98C	L462L	R441R	G437G	F401F	V312V	F302S	M260M	R259R	R258R	S251S	T232T	L225L	S208S	Q206Q	L194L	Y140Y	W69W	H22H
2147	2.5	L108L	V206V	A324A	C98C	L462L	R441R	G437G	F401F	V312V	F302F	M260M	R259R	R258R	S251S	T232T	L225L	S208S	Q206Q	L194L	Y140Y	W69L	H22H
2440	10	L108L	V206V	A324A	C98C	L462L	R441R	G437G	F401F	V312V	F302F	M260M	R259fs	R258R	S251S	T232T	L225L	S208S	Q206Q	L194L	Y140Y	W69W	H22H
2485	10	L108L	V206V	A324A	C98C	L462L	R441R	G437fs	F401F	V312V	F302F	M260M	R259R	R258R	S251S	T232T	L225L	S208S	Q206Q	L194L	Y140Y	W69W	H22H
2538	20	L108L	V206V	A324A	C98C	L462L	R441R	G437G	E400fs	V312V	F302F	M260M	R259R	R258R	S251S	T232T	L225L	S208S	Q206Q	L194L	Y140Y	W69W	H22H
2550	2.5	L108L	V206V	A324A	C98C	L462L	R441R	G437G	F401F	V312V	F302F	M260M	R259R	R258R	S251S	T232fs	L225L	S208S	Q206Q	L194L	Y140Y	W69W	H22H
2569	2.5	L108L	V206V	A324A	C98C	L462L	R441R	G437G	F401F	V312V	F302F	M260M	R259R	R258R	S251fs	T232T	L225L	S208S	Q206Q	L194L	Y140Y	W69W	H22H
2620	10	L108L	V206V	A324A	C98fs	L462L	R441R	G437G	F401F	V312V	F302F	M260M	R259R	R258R	S251S	T232T	L225L	S208S	Q206Q	L194L	Y140Y	W69W	H22H
MDL34	-	L108L	V206V	A324A	C98C	L462L	R441R	G437G	F401F	V312V	F302F	M260M	R259R	R258fs	S251S	T232T	L225L	S208S	Q206Q	L194L	Y140Y	W69W	H22H
MR63	-	L108L	V206F	A324A	C98C	L462L	R441R	G437G	F401F	V312V	F302F	M260M	R259R	R258R	S251S	T232T	L225L	S208S	Q206Q	L194P	Y140Y	W69W	H22H
POGU	-	L108L	V206V	A324fs	C98C	L462L	R441R	G437G	F401F	V312V	F302F	R259fs	R259R	R258R	S251S	T232T	L225L	S208S	Q206Q	L194L	Y140Y	W69W	H22H
5		L108L	V206V	A324A	C98C	L462L	R441R	G437G	F401F	V312V	F302F	M260M	R259R	R258R	S251S	T232T	L225L	S208S	Q206Q	L194L	Y140Y	W69W	H22H
6		L108L	V206V	A324A	C98C	L462L	R441R	G437G	F401F	V312V	F302F	M260M	R259R	R258R	S251S	T232T	L225L	S208S	Q206Q	L194L	Y140Y	W69W	H22H
11	5	L108L	V206V	A324A	C98C	L462L	R441R	G437G	F401F	V312V	F302F	M260M	R259R	R258R	S251S	T232T	L225L	S208S	Q206Q	L194L	Y140Y	W69W	H22H
16	2.5	L108L	V206V	A324A	C98C	L462L	R441R	G437G	F401F	V312V	F302F	M260M	R259R	R258R	S251S	T232T	L225L	S208S	Q206Q	L194L	Y140Y	W69W	H22H
17		L108L	V206V	A324A	C98C	L462L	R441R	G437G	F401F	V312V	F302F	M260M	R259R	R258R	S251S	T232T	L225L	S208S	Q206Q	L194L	Y140Y	W69W	H22H
23		L108L	V206V	A324A	C98C	L462L	R441R	G437G	F401F	V312V	F302F	M260M	R259R	R258R	S251S	T232T	L225L	S208S	Q206Q	L194L	Y140Y	W69W	H22H
27	5	L108L	V206V	A324A	C98C	L462L	R441R	G437G	F401F	V312V	F302F	M260M	R259R	R258R	S251S	T232T	L225L	S208S	Q206Q	L194L	Y140Y	W69W	H22H
34		L108L	V206V	A324A	C98C	L462L	R441R	G437G	F401F	V312V	F302F	M260M	R259R	R258R	S251S	T232T	L225L	S208S	Q206Q	L194L	Y140Y	W69W	H22H
38		L108L	V206V	A324A	C98C	L462L	R441R	G437G	F401F	V312V	F302F	M260M	R259R	R258R	S251S	T232T	L225L	S208S	Q206Q	L194L	Y140Y	W69W	H22H
55		L108L	V206V	A324A	C98C	L462L	R441R	G437G	F401F	V312V	F302F	M260M	R259R	R258R	S251S	T232T	L225L	S208S	Q206Q	L194L	Y140Y	W69W	H22H
106	2.5	L108L	V206V	A324A	C98C	L462L	R441R	G437G	F401F	V312V	F302F	M260M	R259R	R258R	S251S	T232T	L225L	S208S	Q206Q	L194L	Y140Y	W69W	H22H
112		L108L	V206V	A324A	C98C	L462L	R441R	G437G	F401F	V312V	F302F	M260M	R259R	R258R	S251S	T232T	L225L	S208S	Q206Q	L194L	Y140Y	W69W	H22H
120		L108L	V206V	A324A	C98C	L462L	R441R	G437G	F401F	V312V	F302F	M260M	R259R	R258R	S251S	T232T	L225L	S208S	Q206Q	L194L	Y140Y	W69W	H22H
133		L108L	V206V	A324A	C98C	L462L	R441R	G437G	F401F	V312V	F302F	M260M	R259R	R258R	S251S	T232T	L225L	S208S	Q206Q	L194L	Y140Y	W69W	H22H
135	20	L108L	V206V	A324A	C98C	L462L	R441R	G437G	F401F	V312V	F302F	M260M	R259R	R258R	S251S	T232T	L225L	S208S	Q206Q	L194L	Y140Y	W69W	H22H
136		L108L	V206V	A324A	C98C	L462L	R441R	G437G	F401F	V312V	F302F	M260M	R259R	R258R	S251S	T232T	L225L	S208S	Q206Q	L194L	Y140Y	W69W	H22H
137		L108L	V206V	A324A	C98C	L462L	R441R	G437G	F401F	V312V	F302F	M260M	R259R	R258R	S251S	T232T	L225L	S208S	Q206Q	L194L	Y140Y	W69W	H22H
140		L108L	V206V	A324A	C98C	L462L	R441R	G437G	F401F	V312V	F302F	M260M	R259R	R258R	S251S	T232T	L225L	S208S	Q206Q	L194L	Y140Y	W69W	H22H
141	<1,25	L108L	V206V	A324A	C98C	L462L	R441R	G437G	F401F	V312V	F302F	M260M	R259R	R258R	S251S	T232T	L225L	S208S	Q206Q	L194L	Y140Y	W69W	H22H
142		L108L	V206V	A324A	C98C	L462L	R441R	G437G	F401F	V312V	F302F	M260M	R259R	R258R	S251S	T232T	L225L	S208S	Q206Q	L194L	Y140Y	W69W	H22H
144		L108L	V206V	A324A	C98C	L462L	R441R	G437G	F401F	V312V	F302F	M260M	R259R	R258R	S251S	T232T	L225L	S208S	Q206Q	L194L	Y140Y	W69W	H22H
145		L108L	V206V	A324A	C98C	L462L	R441R	G437G	F401F	V312V	F302F	M260M	R259R	R258R	S251S	T232T	L225L	S208S	Q206Q	L194L	Y140Y	W69W	H22H
147		L108L	V206V	A324A	C98C	L462L	R441R	G437G	F401F	V312V	F302F	M260M	R259R	R258R	S251S	T232T	L225L	S208S	Q206Q	L194L	Y140Y	W69W	H22H
148		L108L	V206V	A324A	C98C	L462L	R441R	G437G	F401F	V312V	F302F	M260M	R259R	R258R	S251S	T232T	L225L	S208S	Q206Q	L194L	Y140Y	W69W	H22H
153		L108L	V206V	A324A	C98C	L462L	R441R	G437G	F401F	V312V	F302F	M260M	R259R	R258R	S251S	T232T	L225L	S208S	Q206Q	L194L	Y140Y	W69W	H22H
156		L108L	V206V	A324A	C98C	L462L	R441R	G437G	F401F	V312V	F302F	M260M	R259R	R258R	S251S	T232T	L225L	S208S	Q206Q	L194L	Y140Y	W69W	H22H
158		L108L	V206V	A324A	C98C	L462L	R441R	G437G	F401F	V312V	F302F	M260M	R259R	R258R	S251S	T232T	L225L	S208S	Q206Q	L194L	Y140Y	W69W	H22H
163		L108L	V206V	A324A	C98C	L462L	R441R	G437G	F401F	V312V	F302F	M260M	R259R	R258R	S251S	T232T	L225L	S208S	Q206Q	L194L	Y140Y	W69W	H22H
172		L108L	V206V	A324A	C98C	L462L	R441R	G437G	F401F	V312V	F302F	M260M	R259R	R258R	S251S	T232T	L225L	S208S	Q206Q	L194L	Y140Y	W69W	H22H
174		L108L	V206V	A324A	C98C	L462L	R441R	G437G	F401F	V312V	F302F	M260M	R259R	R258R	S251S	T232T	L225L	S208S	Q206Q	L194L	Y140Y	W69W	H22H
178		L108L	V206V	A324A	C98C	L462L	R441R	G437G	F401F	V312V	F302F	M260M	R259R	R258R	S251S	T232T	L225L	S208S	Q206Q	L194L	Y140Y	W69W	H22H
180		L108L	V206V	A324A	C98C	L462L	R441R	G437G	F401F	V312V	F302F	M260M	R259R	R258R	S251S	T232T	L225L	S208S	Q206Q	L194L	Y140Y	W69W	H22H
181		L108L	V206V	A324A	C98C	L462L	R441R	G437G	F401F	V312V	F302F	M260M	R259R	R258R	S251S	T232T	L225L	S208S	Q206Q	L194L	Y140Y	W69W	H22H
227		L108L	V206V	A324A	C98C	L462L	R441R	G437G	F401F	V312V	F302F	M260M	R259R	R258R	S251S	T232T	L225L	S208S	Q206Q	L194L	Y140Y	W69W	H22H
231	<1,25	L108L	V206V	A324A	C98C	L462L	R441R	G437G	F401F	V312V	F302F	M260M	R259R	R258R	S251S	T232T	L225L	S208S	Q206Q	L194L	Y140Y	W69W	H22H
233		L108L	V206V	A324A	C98C	L462L	R441R	G437G	F401F	V312V	F302F	M260M	R259R	R258R	S251S	T232T	L225L	S208S	Q206Q	L194L	Y140Y	W69W	H22H
234		L108L	V206V	A324A	C98C	L462L	R441R	G437G	F401F	V312V	F302F	M260M	R259R	R258R	S251S	T232T	L225L	S208S	Q206Q	L194L	Y140Y	W69W	H22H
242		L108L	V206V	A324A	C98C	L462L	R441R	G437G	F401F	V312V	F302F	M260M	R259R	R258R	S251S	T232T	L225L	S208S	Q206Q	L194L	Y140Y	W69W	H22H
246	<1,25	L108L	V206V	A324A	C98C	L462L	R441R	G437G	F401F	V312V	F302F	M260M	R259R	R258R	S251S	T232T	L225L	S208S	Q206Q	L194L	Y140Y	W69W	H22H
262		L108L	V206V	A324A	C98C	L462L	R441R	G437G	F401F	V312V	F302F	M260M	R259R	R258R	S251S	T232T	L225L	S208S	Q206Q	L194L	Y140Y	W69W	H22H
263		L108L	V206V	A324A	C98C	L462L	R441R	G437G	F401F	V312V	F302F	M260M	R259R	R258R	S251S	T232T	L225L	S208S	Q206Q	L194L	Y140Y	W69W	H22H
305		L108L	V206V	A324A	C98C	L462L	R441R	G437G	F401F	V312V	F302F	M260M	R259R	R258R	S251S	T232T	L225L	S208S	Q206Q	L194L	Y140Y	W69W	H22H
307		L108L	V206V	A324A	C98C	L462L	R441R	G437G	F401F	V312V	F302F	M260M	R259R	R258R	S251S	T232T	L225L	S208S	Q206Q	L194L	Y140Y	W69W	H22H
309		L108L	V206V	A324A	C98C	L462L	R441R	G437G	F401F	V312V	F302F	M260M	R259R	R258R	S251S	T232T	L225L	S208S	Q206Q	L194L	Y140Y	W69W	H22H
311		L108L	V206V	A324A	C98C	L462L	R441R	G437G	F401F	V312V	F302F	M260M	R259R	R258R	S251S	T232T	L225L	S208S	Q206Q	L194L	Y140Y	W69W	H22H
312		L108L	V206V	A324A	C98C	L462L	R441R	G437G	F401F	V312V	F302F	M260M	R259R	R258R	S251S	T232T	L225L	S208S	Q206Q	L194L	Y140Y	W69W	H22H
315	10	L108L	V206V	A324A	C98C	L462L	R441R	G437G	F401F	V312V	F302F	M260M	R259R	R258R	S251S	T232T	L225L	S208S	Q206Q	L194L	Y140Y	W69W	H22H
361	<1,25	L108L	V206V	A324A	C98C	L462L	R441R	G437G	F401F	V312V	F302F	M260M	R259R	R258R	S251S	T232T	L225L	S208S	Q206Q	L194L	Y140Y	W69W	H22H
365		L108L	V206V	A324A	C98C	L462L	R441R	G437G	F401F	V312V	F302F	M260M	R259R	R258R	S251S	T232T	L225L	S208S	Q206Q	L194L	Y140Y	W69W	H22H
369		L108L	V206V	A324A	C98C	L462L	R441R	G437G	F401F	V312V	F302F	M260M	R259R	R258R	S251S	T232T	L225L	S208S	Q206Q	L194L	Y140Y	W69W	H22H
373		L108L	V206V	A324A	C98C	L462L	R441R	G437G	F401F	V312V	F302F	M260M	R259R	R258R	S251S	T232T	L225L	S208S	Q206Q	L194L	Y140Y	W69W	H22H
392		L108L	V206V	A324A	C98C	L462L	R441R	G437G	F401F	V312V	F302F	M260M	R259R	R258R	S251S	T232T	L225L	S208S	Q206Q	L194L	Y140Y	W69W	H22H
396		L108L	V206V	A324A	C98C	L462L	R441R	G437G	F401F	V312V	F302F	M260M	R259R	R258R	S251S	T232T	L225L	S208S	Q206Q	L194L	Y140Y	W69W	H22H
397		L108L	V206V	A324A	C98C	L462L	R441R	G437G	F401F	V312V	F302F	M260M	R259R	R258R	S251S	T232T	L225L	S208S	Q206Q	L194L	Y140Y	W69W	H22H
398		L108L	V206V	A324A	C98C	L462L	R441R	G437G	F401F	V312V	F302F	M260M	R259R	R258R	S251S	T232T	L225L	S208S	Q206Q	L194L	Y140Y	W69W	H22H
402		L108L	V206V	A324A	C98C	L462L	R441R	G437G	F401F	V312V	F302F	M260M	R259R	R258R	S251S	T232T	L225L	S208S	Q206Q	L194L	Y140Y	W69W	H22H
423		L108L	V206V	A324A	C98C	L462L	R441R	G437G	F401F	V312V	F302F	M260M	R259R	R258R	S251S	T232T	L225L	S208S	Q206Q	L194L	Y140Y	W69W	H22H
427		L108L	V206V	A324A	C98C	L462L	R441R	G437G	F401F	V312V	F302F	M260M	R259R	R258R	S251S	T232T	L225L	S208S	Q206Q	L194L	Y140Y	W69W	H22H
484	<1,25	L108L	V206V	A324A	C98C	L462L	R441R	G437G	F401F	V312V	F302F	M260M	R259R	R258R	S251S	T232T	L225L	S208S	Q206Q	L194L	Y140Y	W69W	H22H
514	<1,25	L108L	V206V	A324A	C98C	L462L	R441R	G437G	F401F	V312V	F302F	M260M	R259R	R258R	S251S	T232T	L225L	S208S	Q206Q	L194L	Y140Y	W69W	H22H
516	<1,25	L108L	V206V	A324A	C98C	L462L	R441R	G437G	F401F	V312V	F302F	M260M	R259R	R258R	S251S	T232T	L225L	S208S	Q206Q	L194L	Y140Y	W69W	H22H
517	2.5	L108L	V206V	A324A	C98C	L462L	R441R	G437G	F401F	V312V	F302F	M260M	R259R	R258R	S251S	T232T	L225L	S208S	Q206Q	L194L	Y140Y	W69W	H22H
543		L108L	V206V	A324A	C98C	L462L	R441R	G437G	F401F	V312V	F302F	M260M	R259R	R258R	S251S	T232T	L225L	S208S	Q206Q	L194L	Y140Y	W69W	H22H
549	<1,25	L108L	V206V	A324A	C98C	L462L	R441R	G437G	F401F	V312V	F302F	M260M	R259R	R258R	S251S	T232T	L225L	S208S	Q206Q	L194L	Y140Y	W69W	H22H
553	<1,25	L108L	V206V	A324A	C98C	L462L	R441R	G437G	F401F	V312V	F302F	M260M	R259R	R258R	S251S	T232T	L225L	S208S	Q206Q	L194L	Y140Y	W69W	H22H
555	<1,25	L108L	V206V	A324A	C98C	L462L	R441R	G437G	F401F	V312V	F302F	M260M	R259R	R258R	S251S	T232T	L225L	S208S	Q206Q	L194L	Y140Y	W69W	H22H
556	<1,25	L108L	V206V	A324A	C98C	L462L	R441R	G437G	F401F	V312V	F302F	M260M	R259R	R258R	S251S	T232T	L225L	S208S	Q206Q	L194L	Y140Y	W69W	H22H
585	<1,25	L108L	V206V	A324A	C98C	L462L	R441R	G437G	F401F	V312V	F302F	M260M	R259R	R258R	S251S	T232T	L225L	S208S	Q206Q	L194L	Y140Y	W69W	H22H
589	<1,25	L108L	V206V	A324A	C98C	L462L	R441R	G437G	F401F	V312V	F302F	M260M	R259R	R258R	S251S	T232T	L225L	S208S	Q206Q	L194L	Y140Y	W69W	H22H
633	<1,25	L108L	V206V	A324A	C98C	L462L	R441R	G437G	F401F	V312V	F302F	M260M	R259R	R258R	S251S	T232T	L225L	S208S	Q206Q	L194L	Y140Y	W69W	H22H
649		L108L	V206V	A324A	C98C	L462L	R441R	G437G	F401F	V312V	F302F	M260M	R259R	R258R	S251S	T232T	L225L	S208S	Q206Q	L194L	Y140Y	W69W	H22H
653	<1,25	L108L	V206V	A324A	C98C	L462L	R441R	G437G	F401F	V312V	F302F	M260M	R259R	R258R	S251S	T232T	L225L	S208S	Q206Q	L194L	Y140Y	W69W	H22H
654	<1,25	L108L	V206V	A324A	C98C	L462L	R441R	G437G	F401F	V312V	F302F	M260M	R259R	R258R	S251S	T232T	L225L	S208S	Q206Q	L194L	Y140Y	W69W	H22H
670	<1,25	L108L	V206V	A324A	C98C	L462L	R441R	G437G	F401F	V312V	F302F	M260M	R259R	R258R	S251S	T232T	L225L	S208S	Q206Q	L194L	Y140Y	W69W	H22H
673	<1,25	L108L	V206V	A324A	C98C	L462L	R441R	G437G	F401F	V312V	F302F	M260M	R259R	R258R	S251S	T232T	L225L	S208S	Q206Q	L194L	Y140Y	W69W	H22H
675		L108L	V206V	A324A	C98C	L462L	R441R	G437G	F401F	V312V	F302F	M260M	R259R	R258R	S251S	T232T	L225L	S208S	Q206Q	L194L	Y140Y	W69W	H22H
755	<1,25	L108L	V206V	A324A	C98C	L462L	R441R	G437G	F401F	V312V	F302F	M260M	R259R	R258R	S251S	T232T	L225L	S208S	Q206Q	L194L	Y140Y	W69W	H22H
767	<1,25	L108L	V206V	A324A	C98C	L462L	R441R	G437G	F401F	V312V	F302F	M260M	R259R	R258R	S251S	T232T	L225L	S208S	Q206Q	L194L	Y140Y	W69W	H22H
771		L108L	V206V	A324A	C98C	L462L	R441R	G437G	F401F	V312V	F302F	M260M	R259R	R258R	S251S	T232T	L225L	S208S	Q206Q	L194L	Y140Y	W69W	H22H
775	<1,25	L108L	V206V	A324A	C98C	L462L	R441R	G437G	F401F	V312V	F302F	M260M	R259R	R258R	S251S	T232T	L225L	S208S	Q206Q	L194L	Y140Y	W69W	H22H
779	<1,25	L108L	V206V	A324A	C98C	L462L	R441R	G437G	F401F	V312V	F302F	M260M	R259R	R258R	S251S	T232T	L225L	S208S	Q206Q	L194L	Y140Y	W69W	H22H
783	<1,25	L108L	V206V	A324A	C98C	L462L	R441R	G437G	F401F	V312V	F302F	M260M	R259R	R258R	S251S	T232T	L225L	S208S	Q206Q	L194L	Y140Y	W69W	H22H
787	<1,25	L108L	V206V	A324A	C98C	L462L	R441R	G437G	F401F	V312V	F302F	M260M	R259R	R258R	S251S	T232T	L225L	S208S	Q206Q	L194L	Y140Y	W69W	H22H
798	<1,25	L108L	V206V	A324A	C98C	L462L	R441R	G437G	F401F	V312V	F302F	M260M	R259R	R258R	S251S	T232T	L225L	S208S	Q206Q	L194L	Y140Y	W69W	H22H
799	5	L108L	V206V	A324A	C98C	L462L	R441R	G437G	F401F	V312V	F302F	M260M	R259R	R258R	S251S	T232T	L225L	S208S	Q206Q	L194L	Y140Y	W69W	H22H
800	<1,25	L108L	V206V	A324A	C98C	L462L	R441R	G437G	F401F	V312V	F302F	M260M	R259R	R258R	S251S	T232T	L225L	S208S	Q206Q	L194L	Y140Y	W69W	H22H
802	<1,25	L108L	V206V	A324A	C98C	L462L	R441R	G437G	F401F	V312V	F302F	M260M	R259R	R258R	S251S	T232T	L225L	S208S	Q206Q	L194L	Y140Y	W69W	H22H
806	<1,25	L108L	V206V	A324A	C98C	L462L	R441R	G437G	F401F	V312V	F302F	M260M	R259R	R258R	S251S	T232T	L225L	S208S	Q206Q	L194L	Y140Y	W69W	H22H
807	<1,25	L108L	V206V	A324A	C98C	L462L	R441R	G437G	F401F	V312V	F302F	M260M	R259R	R258R	S251S	T232T	L225L	S208S	Q206Q	L194L	Y140Y	W69W	H22H
813	<1,25	L108L	V206V	A324A	C98C	L462L	R441R	G437G	F401F	V312V	F302F	M260M	R259R	R258R	S251S	T232T	L225L	S208S	Q206Q	L194L	Y140Y	W69W	H22H
817	<1,25	L108L	V206V	A324A	C98C	L462L	R441R	G437G	F401F	V312V	F302F	M260M	R259R	R258R	S251S	T232T	L225L	S208S	Q206Q	L194L	Y140Y	W69W	H22H
819	2.5	L108L	V206V	A324A	C98C	L462L	R441R	G437G	F401F	V312V	F302F	M260M	R259R	R258R	S251S	T232T	L225L	S208S	Q206Q	L194L	Y140Y	W69W	H22H
821	2.5	L108L	V206V	A324A	C98C	L462L	R441R	G437G	F401F	V312V	F302F	M260M	R259R	R258R	S251S	T232T	L225L	S208S	Q206Q	L194L	Y140Y	W69W	H22H
827	<1,25	L108L	V206V	A324A	C98C	L462L	R441R	G437G	F401F	V312V	F302F	M260M	R259R	R258R	S251S	T232T	L225L	S208S	Q206Q	L194L	Y140Y	W69W	H22H
867	<1,25	L108L	V206V	A324A	C98C	L462L	R441R	G437G	F401F	V312V	F302F	M260M	R259R	R258R	S251S	T232T	L225L	S208S	Q206Q	L194L	Y140Y	W69W	H22H
870	<1,25	L108L	V206V	A324A	C98C	L462L	R441R	G437G	F401F	V312V	F302F	M260M	R259R	R258R	S251S	T232T	L225L	S208S	Q206Q	L194L	Y140Y	W69W	H22H
871	<1,25	L108L	V206V	A324A	C98C	L462L	R441R	G437G	F401F	V312V	F302F	M260M	R259R	R258R	S251S	T232T	L225L	S208S	Q206Q	L194L	Y140Y	W69W	H22H
877	<1,25	L108L	V206V	A324A	C98C	L462L	R441R	G437G	F401F	V312V	F302F	M260M	R259R	R258R	S251S	T232T	L225L	S208S	Q206Q	L194L	Y140Y	W69W	H22H
880	2.5	L108L	V206V	A324A	C98C	L462L	R441R	G437G	F401F	V312V	F302F	M260M	R259R	R258R	S251S	T232T	L225L	S208S	Q206Q	L194L	Y140Y	W69W	H22H
935	2.5	L108L	V206V	A324A	C98C	L462L	R441R	G437G	F401F	V312V	F302F	M260M	R259R	R258R	S251S	T232T	L225L	S208S	Q206Q	L194L	Y140Y	W69W	H22H
938	<1,25	L108L	V206V	A324A	C98C	L462L	R441R	G437G	F401F	V312V	F302F	M260M	R259R	R258R	S251S	T232T	L225L	S208S	Q206Q	L194L	Y140Y	W69W	H22H
943	<1,25	L108L	V206V	A324A	C98C	L462L	R441R	G437G	F401F	V312V	F302F	M260M	R259R	R258R	S251S	T232T	L225L	S208S	Q206Q	L194L	Y140Y	W69W	H22H
947	20	L108L	V206V	A324A	C98C	L462L	R441R	G437G	F401F	V312V	F302F	M260M	R259R	R258R	S251S	T232T	L225L	S208S	Q206Q	L194L	Y140Y	W69W	H22H
973	5	L108L	V206V	A324A	C98C	L462L	R441R	G437G	F401F	V312V	F302F	M260M	R259R	R258R	S251S	T232T	L225L	S208S	Q206Q	L194L	Y140Y	W69W	H22H
974	2.5	L108L	V206V	A324A	C98C	L462L	R441R	G437G	F401F	V312V	F302F	M260M	R259R	R258R	S251S	T232T	L225L	S208S	Q206Q	L194L	Y140Y	W69W	H22H
1005	<1,25	L108L	V206V	A324A	C98C	L462L	R441R	G437G	F401F	V312V	F302F	M260M	R259R	R258R	S251S	T232T	L225L	S208S	Q206Q	L194L	Y140Y	W69W	H22H
1008	<1,25	L108L	V206V	A324A	C98C	L462L	R441R	G437G	F401F	V312V	F302F	M260M	R259R	R258R	S251S	T232T	L225L	S208S	Q206Q	L194L	Y140Y	W69W	H22H
1009	<1,25	L108L	V206V	A324A	C98C	L462L	R441R	G437G	F401F	V312V	F302F	M260M	R259R	R258R	S251S	T232T	L225L	S208S	Q206Q	L194L	Y140Y	W69W	H22H
1022	<1,25	L108L	V206V	A324A	C98C	L462L	R441R	G437G	F401F	V312V	F302F	M260M	R259R	R258R	S251S	T232T	L225L	S208S	Q206Q	L194L	Y140Y	W69W	H22H
1040	<1,25	L108L	V206V	A324A	C98C	L462L	R441R	G437G	F401F	V312V	F302F	M260M	R259R	R258R	S251S	T232T	L225L	S208S	Q206Q	L194L	Y140Y	W69W	H22H
1049	<1,25	L108L	V206V	A324A	C98C	L462L	R441R	G437G	F401F	V312V	F302F	M260M	R259R	R258R	S251S	T232T	L225L	S208S	Q206Q	L194L	Y140Y	W69W	H22H
1059	<1,25	L108L	V206V	A324A	C98C	L462L	R441R	G437G	F401F	V312V	F302F	M260M	R259R	R258R	S251S	T232T	L225L	S208S	Q206Q	L194L	Y140Y	W69W	H22H
1097	<1,25	L108L	V206V	A324A	C98C	L462L	R441R	G437G	F401F	V312V	F302F	M260M	R259R	R258R	S251S	T232T	L225L	S208S	Q206Q	L194L	Y140Y	W69W	H22H
1101	<1,25	L108L	V206V	A324A	C98C	L462L	R441R	G437G	F401F	V312V	F302F	M260M	R259R	R258R	S251S	T232T	L225L	S208S	Q206Q	L194L	Y140Y	W69W	H22H
1118	2.5	L108L	V206V	A324A	C98C	L462L	R441R	G437G	F401F	V312V	F302F	M260M	R259R	R258R	S251S	T232T	L225L	S208S	Q206Q	L194L	Y140Y	W69W	H22H
1206	<1,25	L108L	V206V	A324A	C98C	L462L	R441R	G437G	F401F	V312V	F302F	M260M	R259R	R258R	S251S	T232T	L225L	S208S	Q206Q	L194L	Y140Y	W69W	H22H
1290	<1,25	L108L	V206V	A324A	C98C	L462L	R441R	G437G	F401F	V312V	F302F	M260M	R259R	R258R	S251S	T232T	L225L	S208S	Q206Q	L194L	Y140Y	W69W	H22H
1292	<1,25	L108L	V206V	A324A	C98C	L462L	R441R	G437G	F401F	V312V	F302F	M260M	R259R	R258R	S251S	T232T	L225L	S208S	Q206Q	L194L	Y140Y	W69W	H22H
1293	<1,25	L108L	V206V	A324A	C98C	L462L	R441R	G437G	F401F	V312V	F302F	M260M	R259R	R258R	S251S	T232T	L225L	S208S	Q206Q	L194L	Y140Y	W69W	H22H
1295	<1,25	L108L	V206V	A324A	C98C	L462L	R441R	G437G	F401F	V312V	F302F	M260M	R259R	R258R	S251S	T232T	L225L	S208S	Q206Q	L194L	Y140Y	W69W	H22H
1298	<1,25	L108L	V206V	A324A	C98C	L462L	R441R	G437G	F401F	V312V	F302F	M260M	R259R	R258R	S251S	T232T	L225L	S208S	Q206Q	L194L	Y140Y	W69W	H22H
1332	<1,25	L108L	V206V	A324A	C98C	L462L	R441R	G437G	F401F	V312V	F302F	M260M	R259R	R258R	S251S	T232T	L225L	S208S	Q206Q	L194L	Y140Y	W69W	H22H
1344	<1,25	L108L	V206V	A324A	C98C	L462L	R441R	G437G	F401F	V312V	F302F	M260M	R259R	R258R	S251S	T232T	L225L	S208S	Q206Q	L194L	Y140Y	W69W	H22H
1372	2.5	L108L	V206V	A324A	C98C	L462L	R441R	G437G	F401F	V312V	F302F	M260M	R259R	R258R	S251S	T232T	L225L	S208S	Q206Q	L194L	Y140Y	W69W	H22H
1425	<1,25	L108L	V206V	A324A	C98C	L462L	R441R	G437G	F401F	V312V	F302F	M260M	R259R	R258R	S251S	T232T	L225L	S208S	Q206Q	L194L	Y140Y	W69W	H22H
1430	<1,25	L108L	V206V	A324A	C98C	L462L	R441R	G437G	F401F	V312V	F302F	M260M	R259R	R258R	S251S	T232T	L225L	S208S	Q206Q	L194L	Y140Y	W69W	H22H
1602	<1,25	L108L	V206V	A324A	C98C	L462L	R441R	G437G	F401F	V312V	F302F	M260M	R259R	R258R	S251S	T232T	L225L	S208S	Q206Q	L194L	Y140Y	W69W	H22H
1744	<1,25	L108L	V206V	A324A	C98C	L462L	R441R	G437G	F401F	V312V	F302F	M260M	R259R	R258R	S251S	T232T	L225L	S208S	Q206Q	L194L	Y140Y	W69W	H22H
1745	<1,25	L108L	V206V	A324A	C98C	L462L	R441R	G437G	F401F	V312V	F302F	M260M	R259R	R258R	S251S	T232T	L225L	S208S	Q206Q	L194L	Y140Y	W69W	H22H
1747	<1,25	L108L	V206V	A324A	C98C	L462L	R441R	G437G	F401F	V312V	F302F	M260M	R259R	R258R	S251S	T232T	L225L	S208S	Q206Q	L194L	Y140Y	W69W	H22H
1748	<1,25	L108L	V206V	A324A	C98C	L462L	R441R	G437G	F401F	V312V	F302F	M260M	R259R	R258R	S251S	T232T	L225L	S208S	Q206Q	L194L	Y140Y	W69W	H22H
1750	<1,25	L108L	V206V	A324A	C98C	L462L	R441R	G437G	F401F	V312V	F302F	M260M	R259R	R258R	S251S	T232T	L225L	S208S	Q206Q	L194L	Y140Y	W69W	H22H
1752	2.5	L108L	V206V	A324A	C98C	L462L	R441R	G437G	F401F	V312V	F302F	M260M	R259R	R258R	S251S	T232T	L225L	S208S	Q206Q	L194L	Y140Y	W69W	H22H
1771	<1,25	L108L	V206V	A324A	C98C	L462L	R441R	G437G	F401F	V312V	F302F	M260M	R259R	R258R	S251S	T232T	L225L	S208S	Q206Q	L194L	Y140Y	W69W	H22H
1783	<1,25	L108L	V206V	A324A	C98C	L462L	R441R	G437G	F401F	V312V	F302F	M260M	R259R	R258R	S251S	T232T	L225L	S208S	Q206Q	L194L	Y140Y	W69W	H22H
1788	<1,25	L108L	V206V	A324A	C98C	L462L	R441R	G437G	F401F	V312V	F302F	M260M	R259R	R258R	S251S	T232T	L225L	S208S	Q206Q	L194L	Y140Y	W69W	H22H
1794	<1,25	L108L	V206V	A324A	C98C	L462L	R441R	G437G	F401F	V312V	F302F	M260M	R259R	R258R	S251S	T232T	L225L	S208S	Q206Q	L194L	Y140Y	W69W	H22H
1795	<1,25	L108L	V206V	A324A	C98C	L462L	R441R	G437G	F401F	V312V	F302F	M260M	R259R	R258R	S251S	T232T	L225L	S208S	Q206Q	L194L	Y140Y	W69W	H22H
1797		L108L	V206V	A324A	C98C	L462L	R441R	G437G	F401F	V312V	F302F	M260M	R259R	R258R	S251S	T232T	L225L	S208S	Q206Q	L194L	Y140Y	W69W	H22H
1808	<1,25	L108L	V206V	A324A	C98C	L462L	R441R	G437G	F401F	V312V	F302F	M260M	R259R	R258R	S251S	T232T	L225L	S208S	Q206Q	L194L	Y140Y	W69W	H22H
1815	<1,25	L108L	V206V	A324A	C98C	L462L	R441R	G437G	F401F	V312V	F302F	M260M	R259R	R258R	S251S	T232T	L225L	S208S	Q206Q	L194L	Y140Y	W69W	H22H
1873	<1,25	L108L	V206V	A324A	C98C	L462L	R441R	G437G	F401F	V312V	F302F	M260M	R259R	R258R	S251S	T232T	L225L	S208S	Q206Q	L194L	Y140Y	W69W	H22H
1876	<1,25	L108L	V206V	A324A	C98C	L462L	R441R	G437G	F401F	V312V	F302F	M260M	R259R	R258R	S251S	T232T	L225L	S208S	Q206Q	L194L	Y140Y	W69W	H22H
1896	<1,25	L108L	V206V	A324A	C98C	L462L	R441R	G437G	F401F	V312V	F302F	M260M	R259R	R258R	S251S	T232T	L225L	S208S	Q206Q	L194L	Y140Y	W69W	H22H
1910	<1,25	L108L	V206V	A324A	C98C	L462L	R441R	G437G	F401F	V312V	F302F	M260M	R259R	R258R	S251S	T232T	L225L	S208S	Q206Q	L194L	Y140Y	W69W	H22H
2057	<1,25	L108L	V206V	A324A	C98C	L462L	R441R	G437G	F401F	V312V	F302F	M260M	R259R	R258R	S251S	T232T	L225L	S208S	Q206Q	L194L	Y140Y	W69W	H22H
2058	2.5	L108L	V206V	A324A	C98C	L462L	R441R	G437G	F401F	V312V	F302F	M260M	R259R	R258R	S251S	T232T	L225L	S208S	Q206Q	L194L	Y140Y	W69W	H22H
2063	<1,25	L108L	V206V	A324A	C98C	L462L	R441R	G437G	F401F	V312V	F302F	M260M	R259R	R258R	S251S	T232T	L225L	S208S	Q206Q	L194L	Y140Y	W69W	H22H
2097	<1,25	L108L	V206V	A324A	C98C	L462L	R441R	G437G	F401F	V312V	F302F	M260M	R259R	R258R	S251S	T232T	L225L	S208S	Q206Q	L194L	Y140Y	W69W	H22H
2100	<1,25	L108L	V206V	A324A	C98C	L462L	R441R	G437G	F401F	V312V	F302F	M260M	R259R	R258R	S251S	T232T	L225L	S208S	Q206Q	L194L	Y140Y	W69W	H22H
2146	<1,25	L108L	V206V	A324A	C98C	L462L	R441R	G437G	F401F	V312V	F302F	M260M	R259R	R258R	S251S	T232T	L225L	S208S	Q206Q	L194L	Y140Y	W69W	H22H
2148	1.25	L108L	V206V	A324A	C98C	L462L	R441R	G437G	F401F	V312V	F302F	M260M	R259R	R258R	S251S	T232T	L225L	S208S	Q206Q	L194L	Y140Y	W69W	H22H
2261	<1,25	L108L	V206V	A324A	C98C	L462L	R441R	G437G	F401F	V312V	F302F	M260M	R259R	R258R	S251S	T232T	L225L	S208S	Q206Q	L194L	Y140Y	W69W	H22H
2290	5	L108L	V206V	A324A	C98C	L462L	R441R	G437G	F401F	V312V	F302F	M260M	R259R	R258R	S251S	T232T	L225L	S208S	Q206Q	L194L	Y140Y	W69W	H22H
2303		L108L	V206V	A324A	C98C	L462L	R441R	G437G	F401F	V312V	F302F	M260M	R259R	R258R	S251S	T232T	L225L	S208S	Q206Q	L194L	Y140Y	W69W	H22H
2308	<1,25	L108L	V206V	A324A	C98C	L462L	R441R	G437G	F401F	V312V	F302F	M260M	R259R	R258R	S251S	T232T	L225L	S208S	Q206Q	L194L	Y140Y	W69W	H22H
2436	<1,25	L108L	V206V	A324A	C98C	L462L	R441R	G437G	F401F	V312V	F302F	M260M	R259R	R258R	S251S	T232T	L225L	S208S	Q206Q	L194L	Y140Y	W69W	H22H
2439	<1,25	L108L	V206V	A324A	C98C	L462L	R441R	G437G	F401F	V312V	F302F	M260M	R259R	R258R	S251S	T232T	L225L	S208S	Q206Q	L194L	Y140Y	W69W	H22H
2449	<1,25	L108L	V206V	A324A	C98C	L462L	R441R	G437G	F401F	V312V	F302F	M260M	R259R	R258R	S251S	T232T	L225L	S208S	Q206Q	L194L	Y140Y	W69W	H22H
2486	5	L108L	V206V	A324A	C98C	L462L	R441R	G437G	F401F	V312V	F302F	M260M	R259R	R258R	S251S	T232T	L225L	S208S	Q206Q	L194L	Y140Y	W69W	H22H
2499	<1,25	L108L	V206V	A324A	C98C	L462L	R441R	G437G	F401F	V312V	F302F	M260M	R259R	R258R	S251S	T232T	L225L	S208S	Q206Q	L194L	Y140Y	W69W	H22H
2523	<1,25	L108L	V206V	A324A	C98C	L462L	R441R	G437G	F401F	V312V	F302F	M260M	R259R	R258R	S251S	T232T	L225L	S208S	Q206Q	L194L	Y140Y	W69W	H22H
2524	2.5	L108L	V206V	A324A	C98C	L462L	R441R	G437G	F401F	V312V	F302F	M260M	R259R	R258R	S251S	T232T	L225L	S208S	Q206Q	L194L	Y140Y	W69W	H22H
2525	<1,25	L108L	V206V	A324A	C98C	L462L	R441R	G437G	F401F	V312V	F302F	M260M	R259R	R258R	S251S	T232T	L225L	S208S	Q206Q	L194L	Y140Y	W69W	H22H
2529	<1,25	L108L	V206V	A324A	C98C	L462L	R441R	G437G	F401F	V312V	F302F	M260M	R259R	R258R	S251S	T232T	L225L	S208S	Q206Q	L194L	Y140Y	W69W	H22H
2545	<1,25	L108L	V206V	A324A	C98C	L462L	R441R	G437G	F401F	V312V	F302F	M260M	R259R	R258R	S251S	T232T	L225L	S208S	Q206Q	L194L	Y140Y	W69W	H22H
2547	<1,25	L108L	V206V	A324A	C98C	L462L	R441R	G437G	F401F	V312V	F302F	M260M	R259R	R258R	S251S	T232T	L225L	S208S	Q206Q	L194L	Y140Y	W69W	H22H
2552	<1,25	L108L	V206V	A324A	C98C	L462L	R441R	G437G	F401F	V312V	F302F	M260M	R259R	R258R	S251S	T232T	L225L	S208S	Q206Q	L194L	Y140Y	W69W	H22H
2554	<1,25	L108L	V206V	A324A	C98C	L462L	R441R	G437G	F401F	V312V	F302F	M260M	R259R	R258R	S251S	T232T	L225L	S208S	Q206Q	L194L	Y140Y	W69W	H22H
2577	<1,25	L108L	V206V	A324A	C98C	L462L	R441R	G437G	F401F	V312V	F302F	M260M	R259R	R258R	S251S	T232T	L225L	S208S	Q206Q	L194L	Y140Y	W69W	H22H
2598	<1,25	L108L	V206V	A324A	C98C	L462L	R441R	G437G	F401F	V312V	F302F	M260M	R259R	R258R	S251S	T232T	L225L	S208S	Q206Q	L194L	Y140Y	W69W	H22H
2617	<1,25	L108L	V206V	A324A	C98C	L462L	R441R	G437G	F401F	V312V	F302F	M260M	R259R	R258R	S251S	T232T	L225L	S208S	Q206Q	L194L	Y140Y	W69W	H22H
2634	<1,25	L108L	V206V	A324A	C98C	L462L	R441R	G437G	F401F	V312V	F302F	M260M	R259R	R258R	S251S	T232T	L225L	S208S	Q206Q	L194L	Y140Y	W69W	H22H
2781	<1,25	L108L	V206V	A324A	C98C	L462L	R441R	G437G	F401F	V312V	F302F	M260M	R259R	R258R	S251S	T232T	L225L	S208S	Q206Q	L194L	Y140Y	W69W	H22H
2849	2.5	L108L	V206V	A324A	C98C	L462L	R441R	G437G	F401F	V312V	F302F	M260M	R259R	R258R	S251S	T232T	L225L	S208S	Q206Q	L194L	Y140Y	W69W	H22H
2852	<1,25	L108L	V206V	A324A	C98C	L462L	R441R	G437G	F401F	V312V	F302F	M260M	R259R	R258R	S251S	T232T	L225L	S208S	Q206Q	L194L	Y140Y	W69W	H22H
2872	<1,25	L108L	V206V	A324A	C98C	L462L	R441R	G437G	F401F	V312V	F302F	M260M	R259R	R258R	S251S	T232T	L225L	S208S	Q206Q	L194L	Y140Y	W69W	H22H
2886	<1,25	L108L	V206V	A324A	C98C	L462L	R441R	G437G	F401F	V312V	F302F	M260M	R259R	R258R	S251S	T232T	L225L	S208S	Q206Q	L194L	Y140Y	W69W	H22H
2961	<1,25	L108L	V206V	A324A	C98C	L462L	R441R	G437G	F401F	V312V	F302F	M260M	R259R	R258R	S251S	T232T	L225L	S208S	Q206Q	L194L	Y140Y	W69W	H22H
2964	<1,25	L108L	V206V	A324A	C98C	L462L	R441R	G437G	F401F	V312V	F302F	M260M	R259R	R258R	S251S	T232T	L225L	S208S	Q206Q	L194L	Y140Y	W69W	H22H
3019	<1,25	L108L	V206V	A324A	C98C	L462L	R441R	G437G	F401F	V312V	F302F	M260M	R259R	R258R	S251S	T232T	L225L	S208S	Q206Q	L194L	Y140Y	W69W	H22H
ELB	5	L108L	V206V	A324A	C98C	L462L	R441R	G437G	F401F	V312V	F302F	M260M	R259R	R258R	S251S	T232T	L225L	S208S	Q206Q	L194L	Y140Y	W69W	H22H
GULI		L108L	V206V	A324A	C98C	L462L	R441R	G437G	F401F	V312V	F302F	M260M	R259R	R258R	S251S	T232T	L225L	S208S	Q206Q	L194L	Y140Y	W69W	H22H
MDL02		L108L	V206V	A324A	C98C	L462L	R441R	G437G	F401F	V312V	F302F	M260M	R259R	R258R	S251S	T232T	L225L	S208S	Q206Q	L194L	Y140Y	W69W	H22H
MDL08		L108L	V206V	A324A	C98C	L462L	R441R	G437G	F401F	V312V	F302F	M260M	R259R	R258R	S251S	T232T	L225L	S208S	Q206Q	L194L	Y140Y	W69W	H22H
MDL10		L108L	V206V	A324A	C98C	L462L	R441R	G437G	F401F	V312V	F302F	M260M	R259R	R258R	S251S	T232T	L225L	S208S	Q206Q	L194L	Y140Y	W69W	H22H
MDL12		L108L	V206V	A324A	C98C	L462L	R441R	G437G	F401F	V312V	F302F	M260M	R259R	R258R	S251S	T232T	L225L	S208S	Q206Q	L194L	Y140Y	W69W	H22H
MDL26		L108L	V206V	A324A	C98C	L462L	R441R	G437G	F401F	V312V	F302F	M260M	R259R	R258R	S251S	T232T	L225L	S208S	Q206Q	L194L	Y140Y	W69W	H22H
MDL27		L108L	V206V	A324A	C98C	L462L	R441R	G437G	F401F	V312V	F302F	M260M	R259R	R258R	S251S	T232T	L225L	S208S	Q206Q	L194L	Y140Y	W69W	H22H
MDL39		L108L	V206V	A324A	C98C	L462L	R441R	G437G	F401F	V312V	F302F	M260M	R259R	R258R	S251S	T232T	L225L	S208S	Q206Q	L194L	Y140Y	W69W	H22H
MDL40		L108L	V206V	A324A	C98C	L462L	R441R	G437G	F401F	V312V	F302F	M260M	R259R	R258R	S251S	T232T	L225L	S208S	Q206Q	L194L	Y140Y	W69W	H22H
MDL44		L108L	V206V	A324A	C98C	L462L	R441R	G437G	F401F	V312V	F302F	M260M	R259R	R258R	S251S	T232T	L225L	S208S	Q206Q	L194L	Y140Y	W69W	H22H
MDL46		L108L	V206V	A324A	C98C	L462L	R441R	G437G	F401F	V312V	F302F	M260M	R259R	R258R	S251S	T232T	L225L	S208S	Q206Q	L194L	Y140Y	W69W	H22H
MDL55		L108L	V206V	A324A	C98C	L462L	R441R	G437G	F401F	V312V	F302F	M260M	R259R	R258R	S251S	T232T	L225L	S208S	Q206Q	L194L	Y140Y	W69W	H22H
MDL60		L108L	V206V	A324A	C98C	L462L	R441R	G437G	F401F	V312V	F302F	M260M	R259R	R258R	S251S	T232T	L225L	S208S	Q206Q	L194L	Y140Y	W69W	H22H
MR02		L108L	V206V	A324A	C98C	L462L	R441R	G437G	F401F	V312V	F302F	M260M	R259R	R258R	S251S	T232T	L225L	S208S	Q206Q	L194L	Y140Y	W69W	H22H
MR04		L108L	V206V	A324A	C98C	L462L	R441R	G437G	F401F	V312V	F302F	M260M	R259R	R258R	S251S	T232T	L225L	S208S	Q206Q	L194L	Y140Y	W69W	H22H
MR05		L108L	V206V	A324A	C98C	L462L	R441R	G437G	F401F	V312V	F302F	M260M	R259R	R258R	S251S	T232T	L225L	S208S	Q206Q	L194L	Y140Y	W69W	H22H
MR09		L108L	V206V	A324A	C98C	L462L	R441R	G437G	F401F	V312V	F302F	M260M	R259R	R258R	S251S	T232T	L225L	S208S	Q206Q	L194L	Y140Y	W69W	H22H
MR10		L108L	V206V	A324A	C98C	L462L	R441R	G437G	F401F	V312V	F302F	M260M	R259R	R258R	S251S	T232T	L225L	S208S	Q206Q	L194L	Y140Y	W69W	H22H
MR11		L108L	V206V	A324A	C98C	L462L	R441R	G437G	F401F	V312V	F302F	M260M	R259R	R258R	S251S	T232T	L225L	S208S	Q206Q	L194L	Y140Y	W69W	H22H
MR12		L108L	V206V	A324A	C98C	L462L	R441R	G437G	F401F	V312V	F302F	M260M	R259R	R258R	S251S	T232T	L225L	S208S	Q206Q	L194L	Y140Y	W69W	H22H
MR16		L108L	V206V	A324A	C98C	L462L	R441R	G437G	F401F	V312V	F302F	M260M	R259R	R258R	S251S	T232T	L225L	S208S	Q206Q	L194L	Y140Y	W69W	H22H
MR23		L108L	V206V	A324A	C98C	L462L	R441R	G437G	F401F	V312V	F302F	M260M	R259R	R258R	S251S	T232T	L225L	S208S	Q206Q	L194L	Y140Y	W69W	H22H
MR32		L108L	V206V	A324A	C98C	L462L	R441R	G437G	F401F	V312V	F302F	M260M	R259R	R258R	S251S	T232T	L225L	S208S	Q206Q	L194L	Y140Y	W69W	H22H
MR41		L108L	V206V	A324A	C98C	L462L	R441R	G437G	F401F	V312V	F302F	M260M	R259R	R258R	S251S	T232T	L225L	S208S	Q206Q	L194L	Y140Y	W69W	H22H
MR45		L108L	V206V	A324A	C98C	L462L	R441R	G437G	F401F	V312V	F302F	M260M	R259R	R258R	S251S	T232T	L225L	S208S	Q206Q	L194L	Y140Y	W69W	H22H
MR54		L108L	V206V	A324A	C98C	L462L	R441R	G437G	F401F	V312V	F302F	M260M	R259R	R258R	S251S	T232T	L225L	S208S	Q206Q	L194L	Y140Y	W69W	H22H
MR58		L108L	V206V	A324A	C98C	L462L	R441R	G437G	F401F	V312V	F302F	M260M	R259R	R258R	S251S	T232T	L225L	S208S	Q206Q	L194L	Y140Y	W69W	H22H
MR74		L108L	V206V	A324A	C98C	L462L	R441R	G437G	F401F	V312V	F302F	M260M	R259R	R258R	S251S	T232T	L225L	S208S	Q206Q	L194L	Y140Y	W69W	H22H
MR75		L108L	V206V	A324A	C98C	L462L	R441R	G437G	F401F	V312V	F302F	M260M	R259R	R258R	S251S	T232T	L225L	S208S	Q206Q	L194L	Y140Y	W69W	H22H
MR85		L108L	V206V	A324A	C98C	L462L	R441R	G437G	F401F	V312V	F302F	M260M	R259R	R258R	S251S	T232T	L225L	S208S	Q206Q	L194L	Y140Y	W69W	H22H
MR87		L108L	V206V	A324A	C98C	L462L	R441R	G437G	F401F	V312V	F302F	M260M	R259R	R258R	S251S	T232T	L225L	S208S	Q206Q	L194L	Y140Y	W69W	H22H
MR91		L108L	V206V	A324A	C98C	L462L	R441R	G437G	F401F	V312V	F302F	M260M	R259R	R258R	S251S	T232T	L225L	S208S	Q206Q	L194L	Y140Y	W69W	H22H
OL406		L108L	V206V	A324A	C98C	L462L	R441R	G437G	F401F	V312V	F302F	M260M	R259R	R258R	S251S	T232T	L225L	S208S	Q206Q	L194L	Y140Y	W69W	H22H
PACL	<1,25	L108L	V206V	A324A	C98C	L462L	R441R	G437G	F401F	V312V	F302F	M260M	R259R	R258R	S251S	T232T	L225L	S208S	Q206Q	L194L	Y140Y	W69W	H22H
SJD4		L108L	V206V	A324A	C98C	L462L	R441R	G437G	F401F	V312V	F302F	M260M	R259R	R258R	S251S	T232T	L225L	S208S	Q206Q	L194L	Y140Y	W69W	H22H
VK		L108L	V206V	A324A	C98C	L462L	R441R	G437G	F401F	V312V	F302F	M260M	R259R	R258R	S251S	T232T	L225L	S208S	Q206Q	L194L	Y140Y	W69W	H22H
