# Supplementary material for: Four decades of transmission of a multidrug-resistant Mycobacterium tuberculosis outbreak strain
Source: Nat Commun. 2015 May 11;6:7119. doi: 10.1038/ncomms8119 (PMC4432642; doi:10.1038/ncomms8119)
Supplement: Supplementary Data 5 — mutations in rpoB, rpoC and rpoA. [file ncomms8119-s6.xlsx]

## Sheet: rpoBCA mutations
Supplementary Data 5 - mutations in rpoB, rpoC and rpoA
	Genome coordinate (rpoB)											Genome coordinate (rpoC)																						Genome coordinate (rpoA)
isolate ID	761100	761110	761139	761140	761155	761253	761602	762073	762286	762300	762715	764725	764817	764822	764841	764918	764948	765150	765569	765692	765728	765852	765905	765915	765918	765921	766446	766467	766487	766488	766699	766722	766744	3877948	3877960
5	C	A	C	A	C>T	C	C	C	G	A	T	C	T	G	T	G	T	G>A	G	G	C	A	G	A	T	T	G	A	C	C	G	C	G	G	A
6	C	A	C	A	C>T	C	C	C	G	A	T	C	T	G	T	G	T	G>A	G	G	C	A	G	A	T	T	G	A	C	C	G	C	G	G	A
11	C	A	C	A	C>T	C	C	C	G	A	T	C	T	G	T	G	T	G>A	G	G	C	A	G	A	T	T	G	A	C	C	G	C	G	G	A
16	C	A	C	A	C>T	C	C	C	G	A	T	C	T	G	T	G	T	G>A	G	G	C	A	G	A	T	T	G	A	C	C	G	C	G	G	A
17	C	A	C	A	C	C	C	C	G	A	T	C	T	G	T	G	T	G>A	G	G	C	A	G	A	T	T	G	A	C	C	G	C	G	G	A
23	C	A	C	A	C>T	C	C	C	G	A	T	C	T	G	T	G	T	G>A	G	G	C	A	G	A	T	T	G	A	C	C	G	C	G	G	A
55	C	A	C	A	C>T	C	C	C	G	A	T	C	T	G	T	G	T	G>A	G	G	C	A	G	A	T	T	G	A	C	C	G	C	G	G	A
27	C	A	C	A	C>T	C	C	C	G	A	T	C	T	G	T	G	T	G>A	G	G	C	A	G	A	T	T	G	A	C	C	G	C	G	G	A
36	C	A	C	A	C>T	C	C	C	G	A	T	C	T	G	T	G	T	G>A	G	G	C	A	G	A	T	T	G	A	C	C	G	C	G	G	A
38	C	A	C	A	C>T	C	C	C	G	A	T	C	T	G	T	G	T	G>A	G	G	C	A	G	A	T	T	G	A	C	C	G	C	G	G	A
156	C	A	C	A	C>T	C	C	C	G	A	T	C	T	G	T	G	T	G>A	G	G	C	A	G	A	T	T>C	G	A	C	C	G	C	G	G	A
163	C	A	C	A	C>T	C	C	C	G	A	T	C	T	G	T	G	T	G>A	G	G	C	A	G	A	T	T	G	A	C	C	G	C	G	G	A
180	C	A	C	A	C>T	C	C	C	G	A	T	C	T	G	T	G	T	G>A	G	G	C	A	G	A	T	T	G	A	C	C	G	C	G	G	A
373	C	A	C	A	C>T	C	C	C	G	A	T	C	T	G	T	G	T	G>A	G	G	C	A	G	A	T	T	G	A	C	C	G	C	G	G	A
484	C	A	C	A	C>T	C	C	C	G	A	T	C	T	G	T	G	T	G>A	G	G	C	A	G	A	T	T	G	A	C	C	G	C	G	G	A
514	C	A	C	A	C>T	C	C	C	G	A	T	C	T	G	T	G	T	G>A	G	G	C	A	G	A	T	T	G	A	C	C	G	C	G	G	A
516	C	A	C	A	C>T	C	C	C	G	A	T	C	T	G	T	G	T	G>A	G	G	C	A	G	A	T	T	G	A	C	C	G	C	G	G	A
542	C	A>T	C	A	C	C	C	C	G	A	T	C	T	G	T	G	T	G>A	G	G	C	A	G	A	T	T	G	A	C	C	G	C	G	G	A
670	C	A	C	A	C>T	C	C	C	G	A	T	C	T	G	T	G	T	G>A	G	G	C	A	G	A	T	T	G	A	C	C	G	C	G	G	A
755	C	A	C	A	C>T	C	C	C	G	A	T	C	T	G	T	G	T	G>A	G	G	C	A	G	A	T	T	G	A	C	C	G	C	G	G	A
767	C	A	C	A	C>T	C	C	C	G	A	T	C	T	G	T	G	T	G>A	G	G	C	A	G	A	T	T	G	A	C	C	G	C	G	G	A
771	C	A	C	A	C>T	C	C	C	G	A	T	C	T	G	T	G	T	G>A	G	G	C	A	G	A	T	T	G	A	C	C	G	C	G	G	A
779	C	A	C	A	C>T	C	C	C	G	A	T	C	T	G	T	G	T	G>A	G	G	C	A	G	A	T	T	G	A	C	C	G	C	G	G	A
783	C	A	C	A	C>T	C	C	C	G	A	T	C	T	G	T	G	T	G>A	G	G	C	A	G	A	T	T	G	A	C	C	G	C	G	G	A
787	C	A	C	A	C>T	C	C	C	G	A	T	C	T	G	T	G	T	G>A	G	G	C	A	G	A	T	T	G	A	C	C	G	C	G	G	A
798	C	A	C	A	C>T	C	C	C	G	A	T	C	T	G	T	G	T	G>A	G	G	C	A	G	A	T	T	G	A	C	C	G	C	G	G	A
800	C	A	C	A	C>T	C	C	C	G	A	T	C	T	G	T	G	T	G>A	G	G	C	A	G	A	T	T	G	A	C	C	G	C	G	G	A
807	C	A	C	A	C>T	C	C	C	G	A	T	C	T	G	T	G	T	G>A	G	G	C	A	G	A	T	T	G	A	C	C	G	C	G	G	A
827	C	A	C	A	C>T	C	C	C	G	A	T	C	T	G	T	G	T	G>A	G	G	C	A	G	A	T	T	G	A	C	C	G	C	G	G	A
168	C	A	C	A	C>T	C	C	C	G	A	T	C	T	G	T	G	T	G>A	G	G	C	A	G	A	T	T	G	A	C	C	G	C	G	G	A
871	C	A	C	A	C>T	C	C	C	G	A	T	C	T	G>C	T	G	T	G>A	G	G	C	A	G	A	T	T	G	A	C	C	G	C	G	G	A
877	C	A	C	A	C>T	C	C	C	G	A	T	C	T	G	T	G	T	G>A	G	G	C	A	G	A	T	T	G	A	C	C	G	C	G	G	A
880	C	A	C	A	C>T	C	C	C	G	A	T	C	T	G	T	G	T	G>A	G	G	C	A	G	A>C	T	T	G	A	C	C	G	C	G	G	A
935	C	A	C	A	C>T	C	C	C	G	A	T	C	T	G	T	G	T	G>A	G	G	C	A	G	A	T	T	G	A	C	C	G	C	G	G	A
938	C	A	C	A	C>T	C	C	C	G	A	T	C	T	G	T	G	T	G>A	G>A	G	C	A	G	A	T	T	G	A	C	C	G	C	G	G	A
943	C	A	C	A	C>T	C	C	C	G	A	T	C	T	G	T	G	T	G>A	G	G	C	A	G	A	T	T	G	A	C	C	G	C	G	G	A
947	C	A	C	A	C>T	C	C	C	G	A	T	C	T	G	T	G	T	G>A	G	G	C	A	G	A	T	T	G	A	C	C	G	C	G	G	A
1009	C	A	C	A	C>T	C	C	C	G	A	T	C	T	G	T	G	T	G>A	G	G	C	A	G	A	T	T	G	A	C	C	G	C	G	G	A
1097	C	A	C	A	C>T	C	C	C	G	A	T	C	T	G	T	G	T	G>A	G	G	C	A	G	A	T	T	G	A	C	C	G	C	G	G	A
1745	C	A	C	A	C>T	C	C	C	G	A	T	C	T	G	T	G	T	G>A	G	G	C	A	G	A	T	T	G	A	C	C	G	C	G	G	A
1430	C	A	C	A	C>T	C	C	C	G	A	T	C	T	G	T	G	T	G>A	G	G	C	A	G	A	T	T	G	A	C	C	G	C	G	G	A
1747	C	A	C	A	C>T	C	C	C	G	A	T	C	T	G	T>C	G	T	G>A	G	G	C	A	G	A	T	T	G	A	C	C	G	C	G	G	A
1748	C	A	C	A	C>T	C	C	C	G	A	T	C	T	G	T	G	T	G>A	G	G	C	A	G	A	T	T	G	A	C	C	G	C	G	G	A
1795	C	A	C	A	C>T	C	C	C	G	A	T	C	T	G	T	G	T	G>A	G	G	C	A	G	A	T	T	G	A	C	C	G	C	G	G	A
1797	C	A	C	A	C>T	C	C	C	G	A	T	C	T	G	T	G	T	G>A	G	G	C	A	G	A	T	T	G	A	C	C	G	C	G	G	A
1876	C	A	C	A	C>T	C	C	C	G	A	T	C	T	G	T	G	T	G>A	G	G	C	A	G	A	T	T	G	A	C	C	G	C	G	G	A
2147	C	A	C	A	C>T	C	C	C	G	A	T	C	T	G	T	G	T	G>A	G	G	C	A	G	A	T	T	G	A	C	C	G	C	G	G	A
2261	C	A	C	A	C>T	C	C	C	G	A	T	C	T	G	T	G	T	G>A	G	G	C	A	G	A	T	T	G	A	C	C	G	C	G	G	A>C
2449	C	A	C	A	C>T	C	C	C	G	A	T	C	T	G	T	G	T	G>A	G	G	C	A	G	A	T	T	G	A	C	C	G	C	G	G	A
2485	C	A	C	A	C>T	C	C	C	G	A	T	C	T	G	T	G	T	G>A	G	G	C	A	G	A	T	T	G	A	C	C	G	C	G	G	A
2486	C	A	C	A	C>T	C	C	C	G	A	T	C	T	G	T	G	T	G>A	G	G	C	A	G	A	T	T	G	A	C	C	G	C	G	G	A
2538	C	A>T	C	A	C	C	C	C	G	A	T	C	T	G	T	G	T	G>A	G	G	C	A	G	A	T	T	G	A	C	C	G	C	G	G	A
2525	C	A	C	A	C>T	C	C	C	G	A	T	C	T	G	T	G	T	G>A	G	G	C	A	G	A	T	T	G	A	C	C	G	C	G	G	A
2545	C	A	C	A	C>T	C	C	C	G	A	T	C	T	G	T	G	T	G>A	G	G	C	A	G	A	T	T	G	A	C	C	G	C	G	G	A
2577	C	A	C	A	C>T	C	C	C	G	A	T	C	T	G	T	G	T	G>A	G	G	C	A	G	A	T	T	G	A	C	C	G	C	G	G	A
2617	C	A	C	A	C>T	C	C	C	G	A	T	C	T	G	T	G	T	G>A	G	G	C	A	G	A	T	T	G	A	C	C	G	C	G	G	A
2620	C	A	C	A	C>T	C	C	C	G	A	T	C	T	G	T	G	T	G>A	G	G	C	A	G	A	T	T	G	A	C	C	G	C	G	G	A
2849	C	A	C	A	C>T	C	C	C	G	A	T	C	T	G	T	G	T	G>A	G	G	C	A	G	A	T	T	G	A	C	C	G	C	G	G	A
2872	C	A	C	A	C>T	C	C	C	G	A	T	C	T	G	T	G	T	G>A	G	G	C	A	G	A	T	T	G>A	A	C	C	G	C	G	G	A
2886	C	A	C	A	C>T	C	C	C	G	A	T>C	C	T	G	T	G	T	G>A	G	G	C	A	G	A	T	T	G	A	C	C	G	C	G	G	A
GULI.	C	A	C	A	C>T	C	C	C	G	A	T	C	T	G	T	G	T	G>A	G	G	C	A	G	A	T	T	G	A	C	C	G	C	G	G	A
MR04.	C	A	C	A	C>T	C	C	C	G	A	T	C	T	G	T	G	T	G>A	G	G	C	A	G	A	T	T	G	A	C	C	G	C	G	G	A
POGU.	C	A	C	A	C>T	C	C	C	G	A	T	C	T	G	T	G	T	G>A	G	G	C	A	G	A	T	T	G	A	C	C	G	C	G	G	A
PACL.	C	A	C	A	C>T	C	C	C	G	A	T	C	T	G	T	G	T	G>A	G	G	C	A	G	A	T	T	G	A	C	C	G	C	G	G	A
34	C	A	C	A	C>T	C	C	C	G	A	T	C>G	T	G	T	G	T	G>A	G	G	C>G	A	G	A	T	T	G	A	C	C	G	C	G	G	A
106	C	A	C	A	C>T	C	C	C	G	A	T	C	T	G	T	G	T	G>A	G	G	C	A	G	A	T	T	G	A	C	C	G	C	G	G	A
107	C	A	C	A	C>T	C	C	C	G	A	T	C	T	G	T	G	T	G>A	G	G	C	A	G	A	T	T	G	A	C	C	G	C	G	G	A
108	C	A	C	A	C>T	C	C	C	G	A	T	C	T	G	T	G	T	G>A	G	G	C	A	G	A	T	T	G	A	C	C	G	C	G	G	A
110	C	A	C	A	C>T	C	C	C	G	A	T	C	T	G	T	G	T	G>A	G	G	C	A	G	A	T	T	G	A	C	C	G	C	G	G	A
112	C	A	C	A	C>T	C	C	C	G	A	T	C	T	G	T	G	T	G>A	G	G	C	A	G	A	T	T	G	A	C	C	G	C	G	G>T	A
120	C	A	C	A	C>T	C	C	C	G	A	T	C	T	G	T	G	T	G>A	G	G	C	A	G	A	T	T	G	A	C	C	G	C	G	G	A
133	C	A	C	A	C>T	C	C	C	G	A	T	C	T	G	T	G	T	G>A	G	G	C	A	G	A	T	T	G	A	C	C	G	C	G	G	A
134	C	A	C	A	C>T	C	C	C	G	A	T	C	T	G	T	G	T	G>A	G	G	C	A	G	A	T	T	G	A	C	C	G	C	G	G	A
135	C>A	A	C	A	C	C	C	C	G	A	T	C	T	G	T	G	T	G>A	G	G	C	A	G	A	T	T	G	A	C	C	G	C	G	G	A
136	C	A	C	A	C>T	C	C	C	G	A	T	C	T	G	T	G	T	G>A	G	G	C	A	G	A	T	T	G	A	C	C	G	C	G	G	A
137	C	A	C	A	C>T	C	C	C	G	A	T	C	T	G	T	G	T	G>A	G	G	C	A	G	A	T	T	G	A	C	C	G	C	G	G	A
140	C	A	C	A	C>T	C	C	C	G	A	T	C	T	G	T	G	T	G>A	G	G	C	A	G	A	T	T	G	A	C	C	G	C	G	G	A
141	C	A	C	A	C>T	C	C	C	G	A	T	C	T	G	T	G	T	G>A	G	G	C	A	G	A	T	T	G	A	C	C	G	C	G	G	A
142	C	A	C	A	C>T	C	C	C	G	A	T	C	T	G	T	G	T	G>A	G	G	C	A	G	A	T	T	G	A	C	C	G	C	G	G	A
144	C	A	C	A	C>T	C	C	C	G	A	T	C	T	G	T	G	T	G>A	G	G	C	A	G	A	T	T	G	A>C	C	C	G	C	G	G	A
145	C	A	C	A	C>T	C	C	C	G	A	T	C	T	G	T	G	T	G>A	G	G	C	A	G	A	T	T	G	A	C	C	G	C	G	G	A
147	C	A	C	A	C>T	C	C	C	G	A	T	C	T	G	T	G	T	G>A	G	G	C	A	G	A	T	T	G	A	C	C	G	C	G	G	A
148	C	A	C	A	C>T	C	C	C	G	A	T	C	T	G	T	G	T	G>A	G	G	C	A	G	A	T>C	T	G	A	C	C	G	C	G	G	A
153	C	A	C	A	C>T	C	C	C	G	A	T	C	T	G	T	G	T	G>A	G	G	C	A	G	A	T	T	G	A	C	C	G	C	G	G	A
158	C	A	C	A	C>T	C	C	C	G	A	T	C	T	G	T	G	T	G>A	G	G	C	A	G	A	T	T	G	A	C	C	G	C	G	G	A
172	C	A	C	A	C>T	C	C	C	G	A	T	C	T	G	T	G	T	G>A	G	G	C	A	G	A	T	T	G	A	C	C	G	C	G	G	A
174	C	A	C	A	C>T	C	C	C	G	A	T	C	T	G	T	G	T	G>A	G	G	C	A	G	A	T	T	G	A	C	C	G	C	G	G	A
175	C	A>T	C	A	C	C	C	C	G	A	T	C	T	G	T	G	T	G>A	G	G	C	A	G	A	T	T	G	A	C	C	G	C	G	G	A
178	C	A	C	A	C>T	C	C	C	G	A	T	C	T	G	T	G	T	G>A	G	G	C	A	G	A	T	T	G	A	C	C	G	C	G	G	A
181	C	A	C	A	C>T	C	C	C	G	A	T	C	T	G	T	G	T	G>A	G	G	C	A	G	A	T	T	G	A	C	C	G	C	G	G	A
227	C	A	C	A	C>T	C	C	C	G	A	T	C	T	G	T	G	T	G>A	G	G	C	A	G	A	T	T	G	A	C	C	G	C	G	G	A
231	C	A	C	A	C>T	C	C	C	G	A	T	C	T	G	T	G	T	G>A	G	G	C	A	G	A	T	T	G	A	C	C	G	C	G	G	A
233	C	A	C	A	C>T	C	C	C	G	A	T	C	T	G	T	G	T	G>A	G	G	C	A	G	A	T	T	G	A	C	C	G	C	G	G	A
234	C	A	C	A	C>T	C	C	C	G	A	T	C	T	G	T	G	T	G>A	G	G	C	A	G	A	T	T	G	A	C	C	G	C	G	G	A
242	C	A	C	A	C>T	C	C	C	G	A	T	C	T	G	T	G	T	G>A	G	G	C	A	G	A	T	T	G	A	C	C	G	C	G	G	A
246	C	A	C	A	C>T	C	C	C	G	A	T	C	T	G	T	G	T	G>A	G	G	C	A	G	A	T	T	G	A	C	C	G	C	G	G	A
257	C	A	C	A	C>T	C	C	C	G	A	T	C	T	G	T	G	T	G>A	G	G	C	A	G	A	T	T	G	A	C	C	G	C	G	G	A
262	C	A	C	A	C>T	C	C	C	G	A	T	C	T	G	T	G	T	G>A	G	G	C	A	G	A	T	T	G	A	C	C	G	C	G	G	A
263	C	A	C	A	C>T	C	C	C	G	A	T	C	T	G	T	G	T	G>A	G	G	C	A	G	A	T	T	G	A	C	C	G	C>T	G	G	A
305	C	A	C	A	C>T	C	C	C	G	A	T	C	T	G	T	G	T	G>A	G	G	C	A	G	A	T	T	G	A	C	C	G	C	G	G	A
307	C	A	C>T	A	C	C	C	C	G	A	T	C	T	G	T	G	T	G>A	G	G	C	A	G	A	T	T	G	A	C	C	G	C	G	G	A
311	C	A	C	A	C>T	C	C	C	G	A	T	C	T	G	T	G	T	G>A	G	G	C	A	G	A	T	T	G	A	C	C	G	C	G	G	A
309	C	A	C	A	C>T	C	C	C	G	A	T	C	T	G	T	G	T	G>A	G	G	C	A	G	A	T	T	G	A	C	C	G	C	G	G	A
312	C	A	C	A	C>T	C	C	C	G	A	T	C	T	G	T	G	T	G>A	G	G	C	A	G	A	T	T	G	A	C	C	G	C	G	G	A
315	C	A	C	A	C>T	C	C	C	G	A	T	C	T	G	T	G	T	G>A	G	G	C	A	G	A	T	T	G	A	C	C	G	C	G	G	A
361	C	A	C	A	C>T	C	C	C	G	A	T	C	T	G	T	G	T	G>A	G	G	C	A	G	A	T	T	G	A	C	C	G	C	G	G	A
365	C	A	C	A	C>T	C	C	C	G	A	T	C	T	G	T	G	T	G>A	G	G	C	A	G	A	T	T	G	A	C	C	G	C	G	G	A
369	C	A	C	A	C>T	C	C	C	G	A	T	C	T	G	T	G	T	G>A	G	G	C	A	G	A	T	T	G	A	C	C	G	C	G	G	A
391	C	A	C	A	C>T	C	C	C	G	A	T	C	T	G	T	G	T	G>A	G	G	C	A	G	A	T	T	G	A	C	C	G	C	G	G	A
392	C	A	C	A	C>T	C	C	C	G	A	T	C	T	G	T	G	T	G>A	G	G	C	A	G	A	T	T	G	A	C	C	G	C	G	G	A
396	C	A	C	A	C>T	C	C	C	G	A	T	C	T	G	T	G	T	G>A	G	G	C	A	G	A	T	T	G	A	C	C	G	C	G	G	A
397	C	A	C	A	C>T	C	C	C	G	A	T>C	C	T	G	T	G	T	G>A	G	G	C	A	G	A	T	T	G	A	C	C	G	C	G	G	A
398	C	A	C	A	C>T	C	C	C	G	A	T	C	T	G	T	G	T	G>A	G	G	C	A	G	A	T	T	G	A	C	C	G	C	G	G	A
402	C	A	C	A	C>T	C	C	C	G	A	T	C	T	G	T	G	T	G>A	G	G	C	A	G	A	T	T	G	A	C	C	G	C	G	G>T	A
423	C	A	C	A	C>T	C	C	C	G	A	T	C	T	G	T	G	T	G>A	G	G	C	A	G	A	T	T	G	A	C	C	G	C	G	G	A
427	C	A	C	A	C>T	C	C	C	G	A	T	C	T	G	T	G	T	G>A	G	G	C	A	G	A	T	T	G	A	C	C	G	C	G	G	A
517	C	A	C	A	C>T	C	C	C	G	A	T	C	T	G	T	G	T	G>A	G	G	C	A	G	A	T	T	G	A	C	C	G	C	G	G>T	A
518	C	A	C	A	C>T	C	C	C	G	A	T	C	T	G	T	G	T	G>A	G	G	C	A	G	A	T	T	G	A	C	C	G	C	G	G	A
543	C	A	C>T	A	C	C	C	C	G	A	T	C	T	G	T	G	T	G>A	G	G	C	A	G	A	T	T	G	A	C	C	G	C	G	G	A
547	C	A	C	A	C>T	C	C	C	G	A	T	C	T	G	T	G	T	G>A	G	G	C	A	G	A	T	T	G	A	C	C	G	C	G	G	A
553	C	A	C	A	C>T	C	C	C	G	A	T	C	T	G	T	G	T	G>A	G	G	C	A	G	A	T	T	G	A	C	C	G	C	G	G	A
555	C	A	C	A	C>T	C	C	C	G	A	T	C	T	G	T	G	T	G>A	G	G	C	A	G	A	T	T	G	A	C	C	G	C	G	G	A
549	C	A	C	A	C>T	C	C	C	G	A	T	C	T	G	T	G	T	G>A	G	G	C	A	G	A	T	T	G	A	C	C	G	C	G	G	A
556	C	A	C	A	C>T	C	C	C	G	A	T	C	T	G	T	G	T	G>A	G	G	C	A	G	A	T	T	G	A	C	C	G	C	G	G	A
561	C	A	C>T	A	C	C	C	C	G	A	T	C	T	G	T	G	T	G>A	G	G	C	A	G	A	T	T	G	A	C	C	G	C	G	G	A
585	C	A	C	A	C>T	C	C	C	G	A	T	C	T	G	T	G	T	G>A	G	G	C	A	G	A	T	T	G	A	C	C	G	C	G	G	A
589	C	A	C	A	C>T	C	C	C	G	A	T	C	T	G	T	G	T	G>A	G	G	C	A	G	A	T	T	G	A	C	C	G	C	G	G	A
633	C	A	C	A	C>T	C	C	C	G	A	T	C	T	G	T	G	T	G>A	G	G	C	A	G	A	T	T	G	A	C	C	G	C	G	G	A
649	C	A	C	A	C>T	C	C	C	G	A	T	C	T	G	T	G	T	G>A	G	G	C	A	G	A	T	T	G	A	C	C	G	C	G	G	A
653	C	A	C	A	C>T	C	C	C	G	A	T	C	T	G>C	T	G	T	G>A	G	G	C	A	G	A	T	T	G	A	C	C	G	C	G	G	A
654	C	A	C	A	C>T	C	C	C	G	A	T	C	T	G	T	G	T	G>A	G	G	C	A	G	A	T	T	G	A	C	C	G	C	G	G	A
673	C	A	C	A	C>T	C	C	C	G	A	T	C	T	G	T	G	T	G>A	G>A	G	C	A	G	A	T	T	G	A	C	C	G	C	G	G	A
675	C	A	C	A	C>T	C	C	C	G	A	T	C	T	G	T	G	T	G>A	G	G	C	A	G	A	T	T	G	A	C	C	G	C	G	G	A
775	C	A	C	A	C>T	C	C	C	G	A	T	C	T	G	T	G	T	G>A	G	G	C	A	G	A	T	T	G	A	C	C	G	C	G	G	A
799	C	A	C	A	C>T	C	C	C	G	A	T	C	T	G	T	G	T>G	G>A	G	G	C	A	G	A	T	T	G	A	C	C	G	C	G	G	A
802	C	A	C	A	C>T	C	C	C	G	A	T	C	T	G	T	G	T	G>A	G	G	C	A	G	A	T	T	G	A	C	C	G	C	G	G	A
806	C	A	C	A	C>T	C	C	C	G	A	T	C	T	G	T	G	T	G>A	G	G	C	A	G	A	T	T	G	A	C	C	G	C	G	G	A
813	C	A	C	A	C>T	C	C	C	G	A	T	C	T	G	T	G	T	G>A	G	G	C	A	G	A	T	T	G	A	C	C	G	C	G	G	A
817	C	A	C	A	C>T	C	C	C	G	A	T	C	T>C	G	T	G	T	G>A	G	G	C	A	G	A	T	T	G	A	C	C	G	C	G	G	A
819	C	A	C	A	C>T	C	C	C	G	A	T	C	T	G	T	G	T	G>A	G	G	C	A	G	A	T	T	G	A	C	C	G	C	G	G	A
821	C	A	C	A	C>T	C	C	C	G	A	T	C	T	G	T	G	T	G>A	G	G	C	A	G	A	T	T	G	A	C	C	G	C	G	G	A
867	C	A	C	A	C>T	C	C	C	G	A	T	C	T	G	T	G	T	G>A	G	G	C	A	G	A	T	T	G	A	C	C	G	C	G	G	A
870	C	A	C	A	C>T	C	C	C	G	A	T	C	T	G	T	G	T	G>A	G	G	C	A	G	A	T	T	G	A	C	C	G	C	G	G	A
973	C	A	C	A	C>T	C	C	C	G>A	A	T	C	T	G	T	G	T	G>A	G	G	C	A	G	A	T	T	G	A	C	C	G	C	G	G	A
974	C	A	C	A	C>T	C	C	C	G	A	T	C	T	G	T	G	T	G>A	G	G	C	A	G	A	T	T	G	A	C	C	G	C	G	G	A
1005	C	A	C	A	C>T	C	C	C	G	A	T	C	T	G	T	G	T	G>A	G	G	C	A	G	A	T	T	G	A	C	C	G	C	G	G	A
1008	C	A	C	A	C>T	C	C	C	G	A	T	C	T	G	T	G	T	G>A	G	G	C	A	G	A	T	T	G	A	C>T	C	G	C	G	G	A
1018	C	A	C	A	C>T	C	C	C	G	A	T	C	T	G	T	G	T	G>A	G	G	C	A	G	A	T	T	G	A	C	C	G	C	G	G	A
1022	C	A	C	A	C>T	C	C	C	G	A	T	C	T	G	T	G	T	G>A	G	G	C	A	G	A	T	T	G	A	C	C	G	C	G	G	A
1040	C	A	C	A	C>T	C	C	C	G	A	T	C	T	G	T	G	T	G>A	G	G	C	A	G	A	T	T	G	A	C	C	G	C	G	G	A
1049	C	A	C	A	C>T	C	C	C	G	A	T	C	T	G	T	G	T	G>A	G	G	C	A	G	A	T	T	G	A	C	C	G	C	G	G	A
1059	C	A	C	A	C>T	C	C	C	G	A	T	C	T	G	T	G	T	G>A	G	G	C	A	G	A	T	T	G	A	C	C	G	C	G	G	A
1101	C	A	C	A	C>T	C	C	C	G	A	T	C	T	G	T	G	T	G>A	G	G	C	A	G	A	T	T	G	A	C	C	G	C	G	G	A
1118	C	A	C	A	C	C	C	C	G	A	T	C	T	G	T	G	T	G>A	G	G	C	A	G	A	T	T	G	A	C	C	G	C	G	G	A
1206	C	A	C	A	C>T	C	C	C	G	A	T	C	T	G	T	G	T	G>A	G	G	C	A	G	A	T	T	G	A	C	C	G	C	G	G	A
1237	C	A	C	A	C>T	C	C	C	G	A	T	C	T	G	T	G	T	G>A	G	G	C	A	G	A	T	T	G	A	C	C	G	C	G	G	A
1290	C	A	C	A	C>T	C	C	C	G	A	T	C	T	G	T	G	T	G>A	G	G	C	A	G	A	T	T	G	A	C	C	G	C	G	G	A
1292	C	A	C	A	C>T	C	C	C	G	A	T	C	T	G	T	G	T	G>A	G	G	C	A	G	A	T	T	G	A	C	C	G	C	G	G	A
1293	C	A	C	A	C>T	C	C	C	G	A	T	C	T	G	T	G	T	G>A	G	G	C	A	G	A	T	T	G	A	C	C	G>T	C	G	G	A
1294	C	A	C	A	C>T	C	C	C	G	A	T	C	T	G	T	G	T	G>A	G	G	C	A	G	A	T	T	G	A	C	C	G	C	G	G	A
1295	C	A	C	A	C>T	C	C	C	G	A	T	C	T	G	T	G	T	G>A	G	G	C	A	G	A	T	T	G	A	C	C	G	C	G	G	A
1298	C	A	C	A	C>T	C	C	C	G	A	T	C	T	G	T	G	T	G>A	G	G	C	A	G	A	T	T	G	A	C	C	G	C	G	G	A
1332	C	A	C	A	C>T	C	C	C	G	A	T	C	T	G	T	G	T	G>A	G	G	C	A	G	A	T	T	G	A	C	C	G	C	G	G	A
1344	C	A	C	A	C>T	C	C	C	G	A	T	C	T	G	T	G	T	G>A	G	G	C	A	G	A	T	T	G	A	C	C	G	C	G	G	A
1372	C	A	C	A	C>T	C	C	C	G	A	T	C	T	G	T	G	T	G>A	G	G	C	A	G	A	T	T	G	A	C	C	G	C	G	G	A
1425	C	A	C	A	C>T	C	C	C	G	A	T	C	T	G	T	G	T	G>A	G	G	C	A	G	A	T	T	G	A	C	C	G	C	G	G	A
1462	C	A	C	A	C>T	C	C	C	G	A	T	C	T	G	T	G	T	G>A	G	G	C	A	G	A	T	T	G	A	C	C	G	C	G	G	A
1598	C	A	C	A	C>T	C	C	C	G	A	T	C	T	G	T	G	T	G>A	G	G	C	A	G	A	T	T	G	A	C	C	G	C	G	G	A
1602	C	A	C	A	C>T	C	C	C	G	A	T	C	T	G	T	G	T	G>A	G	G	C	A	G	A	T	T	G	A	C	C	G	C	G	G	A
1744	C	A	C	A	C>T	C	C	C	G	A	T	C	T	G	T	G	T	G>A	G	G	C	A	G	A	T	T	G	A	C	C	G	C	G	G	A
1750	C	A	C	A	C>T	C	C	C	G	A	T	C	T	G	T	G>T	T	G>A	G	G	C	A	G	A	T	T	G	A	C	C	G	C	G	G	A
1752	C	A	C	A	C>T	C>T	C	C	G	A	T	C	T	G	T	G	T	G>A	G	G	C	A	G	A	T	T	G	A	C	C	G	C	G	G	A
1757	C	A	C	A	C>T	C	C	C	G	A	T	C	T	G	T	G	T	G>A	G	G	C	A	G	A	T	T	G	A	C	C	G	C	G	G>T	A
1771	C	A	C	A	C>T	C	C	C	G	A	T	C	T	G	T	G	T	G>A	G	G	C	A	G	A	T	T	G	A	C	C	G	C	G	G	A
1782	C	A	C	A	C>T	C	C	C	G	A	T	C	T	G	T	G	T	G>A	G	G	C	A	G	A	T	T	G	A	C	C	G	C	G	G	A
1783	C	A	C	A>G	C	C	C	C	G	A	T	C	T	G	T	G	T	G>A	G	G	C	A	G	A	T	T	G	A	C	C	G	C	G	G	A
1787	C	A	C	A	C>T	C	C	C	G	A	T	C	T	G	T	G	T	G>A	G	G	C	A	G	A	T	T	G	A	C	C	G	C	G	G	A
1788	C	A	C	A	C>T	C	C	C	G	A	T	C	T	G	T	G	T	G>A	G	G	C	A	G	A	T	T	G	A	C	C	G	C	G	G	A
1794	C	A	C	A	C>T	C	C	C	G	A	T	C	T	G	T	G	T	G>A	G	G	C	A>T	G	A	T	T	G	A	C	C	G	C	G	G	A
1808	C	A	C	A	C>T	C	C	C	G	A	T	C	T	G	T	G	T	G>A	G	G	C	A	G	A	T	T	G	A	C	C	G	C	G	G	A
1815	C	A	C	A	C>T	C	C	C	G	A	T	C	T	G	T	G	T	G>A	G	G	C	A	G	A	T	T	G	A	C	C	G	C	G	G	A
1865	C	A	C	A	C>T	C	C	C	G	A	T	C	T	G	T	G	T	G>A	G	G	C	A	G	A	T	T	G	A	C	C	G	C	G	G	A
1873	C	A	C	A	C>T	C	C	C	G	A	T	C	T	G	T	G	T	G>A	G	G	C	A	G	A	T	T	G	A	C	C	G	C	G	G	A
1896	C	A	C	A	C>T	C	C	C	G	A	T	C	T	G	T	G	T	G>A	G	G	C	A	G>T	A	T	T	G	A	C	C	G	C	G	G	A
1910	C	A	C	A	C>T	C	C	C	G	A	T	C	T	G	T	G	T	G>A	G	G	C	A	G	A	T	T	G	A	C	C	G	C	G	G	A
2057	C	A	C	A	C>T	C	C	C	G	A	T	C	T	G	T	G	T	G>A	G	G	C	A	G	A	T	T	G	A	C	C	G	C	G	G	A
1915	C	A>T	C	A	C	C	C	C	G	A	T	C	T	G	T	G	T	G>A	G	G	C	A	G	A	T	T	G	A	C	C	G	C	G	G	A
2058	C	A	C	A	C>T	C	C	C	G	A	T>C	C	T	G	T	G	T	G>A	G	G	C	A	G	A	T	T	G	A	C	C	G	C	G	G	A
2063	C	A	C	A	C>T	C	C	C	G	A	T	C	T	G	T	G	T	G>A	G	G	C	A	G	A	T	T	G	A	C	C	G	C	G	G	A
2097	C	A	C	A	C>T	C	C	C	G	A	T	C	T	G	T	G	T	G>A	G	G	C	A	G	A	T	T	G	A	C>A	C	G	C	G	G	A
2098	C	A	C	A	C>T	C	C	C	G	A	T	C	T	G	T	G	T	G>A	G	G	C	A	G	A	T	T	G	A	C	C	G	C	G>C	G	A
2100	C	A	C	A	C>T	C	C	C	G	A	T	C	T	G	T	G	T	G>A	G	G	C	A	G	A	T	T	G	A	C	C	G	C	G	G	A
2146	C	A	C	A	C>T	C	C	C	G	A	T	C	T	G	T	G	T	G>A	G	G	C	A	G	A	T	T	G	A	C	C	G	C	G	G	A
2148	C	A	C	A	C>T	C	C	C	G	A	T	C	T	G	T	G	T	G>A	G	G	C	A	G	A	T	T	G	A	C	C>T	G	C	G	G	A
2290	C	A	C	A	C>T	C	C	C	G	A	T	C	T	G	T	G	T	G>A	G	G>A	C	A	G	A	T	T	G	A	C	C	G	C	G	G	A
2303	C	A	C	A	C>T	C	C	C	G	A	T	C	T	G	T	G	T	G>A	G	G	C	A	G	A	T	T	G	A	C	C	G	C	G	G	A
2308	C	A	C	A	C>T	C	C	C	G	A	T>C	C	T	G	T	G	T	G>A	G	G	C	A	G	A	T	T	G	A	C	C	G	C	G	G	A
2436	C	A	C	A	C>T	C	C	C	G	A	T	C	T	G	T	G	T	G>A	G	G	C	A	G	A	T	T	G	A	C	C	G	C	G	G	A
2439	C	A	C	A	C>T	C	C	C	G	A	T	C	T	G	T	G	T	G>A	G	G	C	A	G	A	T	T	G	A	C	C	G	C	G	G	A
2440	C	A	C	A	C>T	C	C	C	G	A	T	C	T	G	T	G	T	G>A	G	G	C	A	G	A	T	T	G	A	C	C	G	C	G	G	A
2499	C	A	C	A	C>T	C	C	C	G	A	T	C	T	G	T	G	T	G>A	G	G	C	A	G	A	T	T	G	A	C	C	G	C	G	G	A
2523	C	A	C	A	C>T	C	C	C	G	A	T	C	T	G	T	G	T	G>A	G	G	C	A	G	A	T	T	G	A	C	C	G	C	G	G	A
2524	C	A	C	A	C>T	C	C	C	G	A	T	C	T	G	T	G	T	G>A	G	G	C	A	G	A	T	T	G	A	C	C	G	C	G	G	A
2529	C	A	C	A	C>T	C	C	C	G	A	T	C	T	G	T	G	T	G>A	G	G	C	A	G	A	T	T	G	A	C	C	G	C	G	G	A
2547	C	A	C	A	C>T	C	C	C	G	A	T	C	T	G	T	G	T	G>A	G	G	C	A	G	A	T	T	G	A	C	C	G	C	G	G	A
2550	C	A	C	A	C>T	C	C	C>A	G	A	T	C	T	G	T	G	T	G>A	G	G	C	A	G	A	T	T	G	A	C	C	G	C	G	G	A
2552	C	A	C	A	C>T	C	C	C	G	A	T	C	T	G	T	G	T	G>A	G	G	C	A	G	A	T	T	G	A	C	C	G	C	G	G	A
2554	C	A	C	A	C>T	C	C>T	C	G	A	T	C	T	G	T	G	T	G>A	G	G	C	A	G	A	T	T	G	A	C	C	G	C	G	G	A
2569	C	A	C	A	C>T	C	C	C	G	A	T	C	T	G	T	G	T	G>A	G	G	C	A	G	A	T	T	G	A	C	C	G	C	G	G	A
2598	C	A	C	A	C>T	C	C	C	G	A	T	C	T	G	T	G	T	G>A	G	G	C	A	G	A	T	T	G	A	C	C	G	C	G	G	A
2634	C	A	C	A	C>T	C	C	C	G	A	T	C	T	G	T	G	T	G>A	G	G	C	A	G	A	T	T	G	A	C	C	G	C	G	G	A
2781	C	A	C	A	C>T	C	C	C	G	A	T	C	T	G	T	G	T	G>A	G	G	C	A	G	A	T	T	G	A	C	C	G	C	G	G	A
2852	C	A	C	A	C>T	C	C	C	G	A	T	C	T	G	T	G	T	G>A	G	G	C	A	G	A	T	T	G	A	C	C	G	C	G	G	A
2961	C	A	C	A	C>T	C	C	C	G	A	T	C	T	G	T	G	T	G>A	G	G	C	A	G	A	T	T	G	A	C	C	G	C	G	G	A
2964	C	A	C	A	C>T	C	C	C	G	A	T	C	T	G	T	G	T	G>A	G	G	C	A	G	A	T	T	G	A	C	C	G	C	G	G	A
3019	C	A	C	A	C>T	C	C	C	G	A	T	C	T	G	T	G	T	G>A	G	G	C	A	G	A	T	T	G	A	C	C	G	C	G	G	A
ELB.	C	A	C	A	C>T	C	C	C	G	A	T	C	T	G	T	G	T	G>A	G	G	C	A	G	A	T	T	G	A	C	C	G	C	G	G	A
MDL02.	C	A	C	A	C>T	C	C	C	G	A	T	C	T	G	T	G	T	G>A	G	G	C	A	G	A	T	T	G	A	C	C	G	C	G	G	A
MDL08.	C	A	C	A	C>T	C	C	C	G	A	T	C	T	G	T	G	T	G>A	G	G	C	A	G	A	T	T	G	A	C	C	G	C	G	G	A
MDL10.	C	A	C	A	C>T	C	C	C	G	A	T	C	T	G	T	G	T	G>A	G	G	C	A	G	A	T	T	G	A	C	C	G	C	G	G	A
MDL12.	C	A	C	A	C>T	C	C	C	G	A	T	C	T	G	T	G	T	G>A	G	G	C	A	G	A	T	T	G	A	C	C	G	C	G	G>T	A
MDL26.	C	A	C	A	C>T	C	C	C	G	A	T	C	T	G	T	G	T	G>A	G	G	C	A	G	A	T	T	G	A	C	C	G	C	G	G	A
MDL27.	C	A	C	A	C>T	C	C	C	G	A	T	C	T	G	T	G	T	G>A	G	G	C	A	G	A	T	T	G	A	C	C	G	C	G	G	A
MDL34.	C	A	C	A	C>T	C	C	C	G	A	T	C	T	G	T	G	T	G>A	G	G	C	A	G	A	T	T	G	A	C	C	G	C	G	G	A
MDL39.	C	A	C	A	C>T	C	C	C	G	A	T	C	T	G	T	G	T	G>A	G	G	C	A	G	A	T	T	G	A	C	C	G	C	G	G	A
MDL40.	C	A	C	A	C>T	C	C	C	G	A	T	C	T	G	T	G	T	G>A	G	G	C	A	G	A	T	T	G	A	C	C	G	C	G	G	A
MDL44.	C	A	C	A	C>T	C	C	C	G	A>G	T	C	T	G	T	G	T	G>A	G	G	C	A	G	A	T	T	G	A	C	C	G	C	G	G	A
MDL46.	C	A	C	A	C>T	C	C	C	G	A	T	C	T	G	T	G	T	G>A	G	G	C	A	G	A	T	T	G	A	C	C	G	C	G	G	A
MDL60.	C	A	C	A	C>T	C	C	C	G	A	T	C	T	G	T	G	T	G>A	G	G	C	A	G	A	T	T	G	A	C	C	G	C	G	G	A
MDL55.	C	A	C	A	C>T	C	C	C	G	A	T	C	T	G	T	G	T	G>A	G	G	C	A	G	A	T	T	G	A	C	C	G	C	G	G	A
MR02.	C	A	C	A	C>T	C	C	C	G	A	T	C	T	G	T	G	T	G>A	G	G	C	A	G	A	T	T	G	A	C	C	G	C	G	G	A
MR05.	C	A	C	A	C>T	C	C	C	G	A	T	C	T	G	T	G	T	G>A	G	G	C	A	G	A	T	T	G	A	C	C	G	C	G	G	A
MR09.	C	A	C	A	C>T	C	C	C	G	A	T	C	T	G	T	G	T	G>A	G	G	C	A	G	A	T	T	G	A	C	C	G	C	G	G	A
MR10.	C	A	C	A	C>T	C	C	C	G	A	T	C	T	G	T	G	T	G>A	G	G	C	A	G	A	T	T	G	A	C	C	G	C	G	G	A
MR12.	C	A	C	A	C>T	C	C	C	G	A	T	C	T	G	T	G	T	G>A	G	G	C	A	G	A	T	T	G	A	C	C	G	C	G	G	A
MR16.	C	A	C	A	C>T	C	C	C	G	A	T	C	T	G	T	G	T	G>A	G	G	C	A	G	A	T	T	G	A	C	C	G	C	G	G	A
MR23.	C	A	C	A	C>T	C	C	C	G	A	T	C	T	G	T	G	T	G>A	G	G	C	A	G	A	T	T	G	A	C	C	G	C	G	G	A
MR32.	C	A	C	A	C>T	C	C	C	G	A	T	C	T	G	T	G	T	G>A	G	G	C	A	G	A	T	T	G	A	C	C	G	C	G	G	A
MR41.	C	A	C	A	C>T	C	C	C	G	A	T	C	T	G	T	G	T	G>A	G	G	C	A	G	A	T	T	G	A	C	C	G	C	G	G	A
MR45.	C	A	C	A	C>T	C	C	C	G	A	T	C	T	G	T	G	T	G>A	G	G	C	A	G	A	T	T	G	A	C	C	G	C	G	G	A
MR54.	C	A	C	A	C>T	C	C	C	G	A	T	C	T	G	T	G	T	G>A	G	G	C	A	G	A	T	T	G	A	C	C	G	C	G	G	A
MR58.	C	A	C	A	C>T	C	C	C	G	A	T	C	T	G	T	G	T	G>A	G	G	C	A	G	A	T	T	G	A	C	C	G	C	G	G	A
MR63.	C	A	C	A	C>T	C	C	C	G	A	T	C	T	G	T	G	T	G>A	G	G	C	A	G	A	T	T	G	A	C	C	G	C	G	G	A
MR74.	C	A	C	A	C>T	C	C	C	G	A	T	C	T	G	T	G	T	G>A	G	G	C	A	G	A	T	T	G	A	C	C	G	C	G	G	A
MR75.	C	A	C	A	C>T	C	C	C	G	A	T	C	T	G	T	G	T	G>A	G	G	C	A	G	A	T	T	G	A	C	C	G	C	G	G	A
MR85.	C	A	C	A	C>T	C	C	C	G	A	T	C	T	G	T	G	T	G>A	G	G	C	A	G	A	T	T	G	A	C	C	G	C	G	G	A
MR87.	C	A	C	A	C>T	C	C	C	G	A	T	C	T	G	T	G	T	G>A	G	G	C	A	G	A	T	T	G	A	C	C	G	C	G	G	A
MR91.	C	A	C	A	C>T	C	C	C	G	A	T	C	T	G	T	G	T	G>A	G	G	C	A	G	A	T	T	G	A	C	C	G	C	G	G	A
OL406.	C	A	C	A	C>T	C	C	C	G	A	T	C	T	G	T	G	T	G>A	G	G	C	A	G	A	T	T	G	A	C	C	G	C	G	G	A
SJD4.	C	A	C	A	C>T	C	C	C	G	A	T	C	T	G	T	G	T	G>A	G	G	C	A	G	A	T	T	G	A	C	C	G	C	G	G	A
VK.	C	A	C	A	C>T	C	C	C	G	A	T	C	T	G	T	G	T	G>A	G	G	C	A	G	A	T	T	G	A	C	C	G	C	G	G	A
MR11.	C	A	C	A	C>T	C	C	C	G	A	T	C	T	G	T	G	T	G>A	G	G	C	A	G	A	T	T	G	A	C	C	G	C	G	G	A
AA change in isolates harboring given mutation	Q432K	D435V	H445Y	H445R	S450L	P483S	A599V	T756N	R827H	K832E	V970A	F452L	V483A	D485H	I491T	V517L	L527V	G594E	A734T	V775M	Q787E	K828M	V846L	Y849S	F850S	I851T	G1026D	E1033A	P1040S	P1040L	Q1110H	P1118L	Q1125H	T187N	V183G
